# Supplementary material for: 3-Ethyl­sulfinyl-5-iodo-2-phenyl-1-benzofuran
Source: Acta Crystallogr Sect E Struct Rep Online. 2010 Jun 26;66(Pt 7):o1814. doi: 10.1107/S1600536810024190 (PMC3006682; doi:10.1107/S1600536810024190)
Supplement: Supplementary file 2 [file e-66-o1814-Isup2.hkl]

# 
# h,k,l, Fc-squared, Fo-squared, sigma(Fo-squared) and status flag 
# 
data_I
_shelx_title ' 1020 IN PBCA' 
_shelx_refln_list_code          4 
_shelx_F_calc_maximum      387.74 
_exptl_crystal_F_000      1552.00 
_reflns_d_resolution_high  0.7690 
 
loop_ 
 _symmetry_equiv_pos_as_xyz 
 'x, y, z' 
 '-x+1/2, -y, z+1/2' 
 'x+1/2, -y+1/2, -z' 
 '-x, y+1/2, -z+1/2' 
 '-x, -y, -z' 
 'x-1/2, y, -z-1/2' 
 '-x-1/2, y-1/2, z' 
 'x, -y-1/2, z-1/2' 
 
_cell_length_a    11.7297 
_cell_length_b     7.4560 
_cell_length_c    34.0313 
_cell_angle_alpha  90.000 
_cell_angle_beta   90.000 
_cell_angle_gamma  90.000 
 
_shelx_F_squared_multiplier     1.000 
 
loop_ 
 _refln_index_h 
 _refln_index_k 
 _refln_index_l 
 _refln_F_squared_calc 
 _refln_F_squared_meas 
 _refln_F_squared_sigma 
 _refln_observed_status 
   2   0   0    61562.90    52309.98   2674.21 o 
   4   0   0    81578.61    70703.73   3373.03 o 
   6   0   0    19231.49    18771.62    349.74 o 
   8   0   0     4822.23     5045.68    191.87 o 
  10   0   0    28132.99    27936.64    903.61 o 
  12   0   0    12012.37    12148.79    440.78 o 
  14   0   0      154.20      287.81     57.04 o 
   2   1   0    96565.86    77447.99   2127.65 o 
   4   1   0    33217.83    32960.46    462.21 o 
   6   1   0     5332.86     5426.60     79.44 o 
   8   1   0    19264.95    19771.47    372.44 o 
  10   1   0      536.79      502.02     37.55 o 
  12   1   0       51.98       73.90     22.92 o 
  14   1   0     2831.69     2874.47    114.83 o 
   0   2   0   110318.56    85176.34   2705.64 o 
   2   2   0    24668.70    26363.41    412.21 o 
   4   2   0     1764.02     1523.44     32.35 o 
   6   2   0     2032.05     1979.88     43.39 o 
   8   2   0     1967.14     2024.37     47.71 o 
  10   2   0     3575.42     3428.18    109.20 o 
  12   2   0       52.87       30.09     36.30 o 
  14   2   0      763.89      731.18     85.56 o 
   2   3   0    34955.29    33071.43    601.30 o 
   4   3   0    32588.78    32825.86    598.35 o 
   6   3   0        9.02       34.05      7.29 o 
   8   3   0    14270.73    14277.59    240.95 o 
  10   3   0     5320.72     5205.75    153.25 o 
  12   3   0       15.13      -27.22     27.22 o 
  14   3   0     3086.43     3296.81    190.57 o 
   0   4   0    25529.83    23714.19    738.96 o 
   2   4   0      733.81      861.97     26.20 o 
   4   4   0    11449.01    11169.95    214.67 o 
   6   4   0    27880.69    27218.85    437.38 o 
   8   4   0    11012.17    11101.24    227.76 o 
  10   4   0     4688.19     5132.54    226.87 o 
  12   4   0      823.13      878.98     92.05 o 
   2   5   0      247.76      313.48     18.27 o 
   4   5   0     6394.86     6486.48    172.22 o 
   6   5   0      277.64      300.41     28.50 o 
   8   5   0     2197.12     2175.03     65.98 o 
  10   5   0      924.31      956.76     85.56 o 
  12   5   0       94.87       97.23     44.08 o 
   0   6   0      310.47      385.04     49.26 o 
   2   6   0    12276.55    12273.23    300.49 o 
   4   6   0      173.46      137.19     22.70 o 
   6   6   0     9118.62     8255.42    180.64 o 
   8   6   0      100.83      119.81     25.20 o 
  10   6   0     1518.90     1467.55    108.90 o 
   2   7   0     9013.95     8717.03    236.04 o 
   4   7   0     8697.00     8293.73    291.05 o 
   6   7   0       18.74       29.35     19.92 o 
   8   7   0     8141.87     7997.43    228.68 o 
  10   7   0     3468.01     3369.41    184.09 o 
   0   8   0     7790.09     7608.71    307.25 o 
   2   8   0      797.87      828.89     54.09 o 
   4   8   0      524.14      543.16     45.81 o 
   6   8   0     1734.27     1641.46     77.46 o 
   8   8   0       51.27       41.83     25.62 o 
   2   9   0       12.75       18.35     31.11 o 
   4   9   0       80.02       29.49     28.87 o 
   1   1   1    45321.38    39203.32    559.52 o 
   2   1   1     7224.18     7798.41     88.45 o 
   3   1   1    58280.23    54459.75    614.25 o 
   4   1   1     1706.88     1937.74     23.16 o 
   5   1   1     3517.14     3609.81     40.03 o 
   6   1   1     1819.79     1949.89     24.52 o 
   7   1   1     3359.56     3249.22     41.08 o 
   8   1   1     1026.66      991.33     22.13 o 
   9   1   1    18714.02    18628.58    275.14 o 
  10   1   1     1730.78     1782.54     50.22 o 
  11   1   1      766.22      707.87     32.38 o 
  12   1   1      501.49      529.16     30.81 o 
  13   1   1     3452.54     3640.29     90.64 o 
  14   1   1        7.13       12.60     17.40 o 
  15   1   1      899.72      907.93     88.01 o 
   0   2   1      962.90      928.84     21.42 o 
   1   2   1   150343.08   110389.55   2723.43 o 
   2   2   1      290.17      403.64     15.63 o 
   3   2   1       31.02       37.02      3.71 o 
   4   2   1      895.53      918.79     15.88 o 
   5   2   1    87805.98    82168.06    907.91 o 
   6   2   1     6676.95     6567.44     77.05 o 
   7   2   1    17810.75    18172.61    210.13 o 
   8   2   1      658.31      642.55     16.79 o 
   9   2   1     2052.76     2234.65     40.01 o 
  10   2   1      131.98      201.57     48.46 o 
  11   2   1     5487.76     5511.63    113.88 o 
  12   2   1       47.34       33.90     15.24 o 
  13   2   1     3998.57     3757.71     92.08 o 
  14   2   1      587.54      680.93     58.65 o 
   1   3   1    17373.47    18217.79    335.94 o 
   2   3   1     4648.21     4864.20     67.03 o 
   3   3   1    15145.53    16439.46    340.16 o 
   4   3   1     1967.73     2185.21     33.71 o 
   5   3   1      191.91      222.53      8.52 o 
   6   3   1     1261.04     1411.48     24.61 o 
   7   3   1     1246.91     1321.77     24.96 o 
   8   3   1     2065.88     2116.69     36.34 o 
   9   3   1     5101.39     5296.95     73.29 o 
  10   3   1      637.64      668.73     29.28 o 
  11   3   1       81.96       90.48     19.00 o 
  12   3   1      530.33      546.92     49.40 o 
  13   3   1     1439.75     1592.30     83.41 o 
  14   3   1      251.79      246.75     42.56 o 
   0   4   1     4449.56     4624.04    112.74 o 
   1   4   1       15.32       75.91     10.15 o 
   2   4   1      425.85      504.41     14.62 o 
   3   4   1       14.95       13.85      3.73 o 
   4   4   1      199.78      237.74     10.40 o 
   5   4   1       46.31       16.12      6.09 o 
   6   4   1      508.27      547.24     15.76 o 
   7   4   1     3648.57     3396.74     49.65 o 
   8   4   1     1066.58     1037.44     28.89 o 
   9   4   1      305.58      353.00     18.41 o 
  10   4   1       77.52       84.13     25.47 o 
  11   4   1     2226.09     2072.30     92.13 o 
  12   4   1      828.91      768.49     59.50 o 
  13   4   1      287.42      290.97     42.56 o 
   1   5   1     6451.71     6433.15    134.21 o 
   2   5   1      862.67      924.01     21.70 o 
   3   5   1    31392.46    30614.17    398.37 o 
   4   5   1      595.61      592.26     24.26 o 
   5   5   1     7157.15     7070.79    132.68 o 
   6   5   1       79.01       97.82     10.94 o 
   7   5   1     7554.54     7231.10    112.11 o 
   8   5   1       99.31      135.21     13.95 o 
   9   5   1    10338.52    10386.46    156.78 o 
  10   5   1        1.26      -18.06     18.06 o 
  11   5   1      455.62      404.49     44.92 o 
  12   5   1       52.39       86.72     30.70 o 
  13   5   1      704.03      787.27     65.50 o 
   0   6   1     1882.34     2019.83    107.60 o 
   1   6   1     5782.48     5744.72     87.70 o 
   2   6   1      813.44      870.87     31.38 o 
   3   6   1      117.72      148.71     15.52 o 
   4   6   1       85.76       79.51     13.79 o 
   5   6   1    11894.76    11443.22    205.03 o 
   6   6   1      368.44      402.95     22.80 o 
   7   6   1     3554.25     3529.62     83.44 o 
   8   6   1       43.85       51.09     14.75 o 
   9   6   1      703.63      694.05     34.78 o 
  10   6   1      127.57      140.67     31.54 o 
  11   6   1     1007.27     1141.60     73.32 o 
   1   7   1     1094.52     1001.42     38.56 o 
   2   7   1      679.13      666.45     43.41 o 
   3   7   1      378.35      367.65     27.58 o 
   4   7   1     1524.99     1500.86     42.46 o 
   5   7   1        0.61       -7.21     17.04 o 
   6   7   1     1573.08     1462.48     42.52 o 
   7   7   1        2.34       -1.30     11.84 o 
   8   7   1       16.78       82.04     20.16 o 
   9   7   1      395.56      353.72     29.83 o 
  10   7   1      196.52      267.02     47.32 o 
   0   8   1       17.21       88.81     28.42 o 
   1   8   1     3440.80     3460.84     85.39 o 
   2   8   1      118.52      108.13     20.19 o 
   3   8   1      143.62      162.21     21.17 o 
   4   8   1      332.85      369.00     28.02 o 
   5   8   1      771.67      875.36     40.08 o 
   6   8   1       65.01       65.35     19.84 o 
   7   8   1     2138.19     2170.85     57.93 o 
   8   8   1      235.57      277.02     26.55 o 
   1   9   1      515.17      494.06     33.51 o 
   2   9   1       11.69       -9.48     16.93 o 
   3   9   1     3054.98     3072.84     83.40 o 
   4   9   1      517.86      542.28     35.73 o 
   5   9   1      475.93      511.12     34.49 o 
   1   0   2       77.99      115.22      5.49 o 
   2   0   2    42675.04    38256.07    818.68 o 
   3   0   2    52342.69    49509.69    839.33 o 
   4   0   2    61360.52    55767.00    678.90 o 
   5   0   2     1005.90      943.92     15.39 o 
   6   0   2    76039.01    73599.95   1026.51 o 
   7   0   2     3016.31     3009.78     70.99 o 
   8   0   2     5117.06     5144.87    138.42 o 
   9   0   2     3007.80     3283.77    101.29 o 
  10   0   2     2138.21     2243.42     82.04 o 
  11   0   2     1039.12     1060.24     55.90 o 
  12   0   2     9355.73     9340.31    338.37 o 
  13   0   2      122.91      155.74     30.62 o 
  14   0   2      435.57      312.77     40.79 o 
  15   0   2       45.39       42.13     27.50 o 
   1   1   2    16159.87    16670.34    214.41 o 
   2   1   2     6499.31     6671.06     75.75 o 
   3   1   2     5358.41     5263.46     62.48 o 
   4   1   2    15638.60    16110.02    162.77 o 
   5   1   2    11613.18    12786.78    131.73 o 
   6   1   2      862.37      983.37     19.25 o 
   7   1   2     2222.99     2140.10     32.60 o 
   8   1   2     5958.11     6089.47    120.06 o 
   9   1   2      125.66      114.58     16.42 o 
  10   1   2     4881.42     4862.98    100.08 o 
  11   1   2      156.16      160.20     18.75 o 
  12   1   2       16.65       36.03     16.47 o 
  13   1   2       34.43       46.50     17.88 o 
  14   1   2      896.86      955.73     45.30 o 
  15   1   2     2491.69     2745.23     82.13 o 
   0   2   2    18428.29    18911.48    296.58 o 
   1   2   2    54565.35    51337.73   1231.41 o 
   2   2   2     3722.65     3845.30     52.99 o 
   3   2   2      229.28      300.43      7.65 o 
   4   2   2       54.56       99.47      7.56 o 
   5   2   2      411.68      407.29     16.07 o 
   6   2   2       39.36       38.84      5.43 o 
   7   2   2      918.03      952.51     20.39 o 
   8   2   2        1.03       -2.92      4.65 o 
   9   2   2      428.95      467.94     18.53 o 
  10   2   2     1025.40      941.88     39.22 o 
  11   2   2     1047.10     1067.24     40.78 o 
  12   2   2      363.87      328.80     25.71 o 
  13   2   2     1016.91     1074.86     45.06 o 
  14   2   2        1.60        5.82     25.20 o 
   1   3   2     4032.99     4536.94     77.65 o 
   2   3   2    70515.96    66436.26    853.52 o 
   3   3   2     9281.74     9750.56    152.83 o 
   4   3   2    45077.20    45214.84    536.26 o 
   5   3   2       13.09       23.89      4.50 o 
   6   3   2      614.69      529.26     13.80 o 
   7   3   2     4440.71     4542.36     61.80 o 
   8   3   2    15296.81    15107.38    179.60 o 
   9   3   2     2610.90     2549.77     42.27 o 
  10   3   2     5540.96     5418.31    111.53 o 
  11   3   2      665.68      617.32     36.90 o 
  12   3   2      910.60     1010.22     62.79 o 
  13   3   2      271.72      282.02     41.22 o 
  14   3   2     3320.22     3335.86    134.76 o 
   0   4   2    55345.69    54275.93    980.89 o 
   1   4   2    20464.37    20608.62    381.47 o 
   2   4   2    27153.25    28165.75    360.15 o 
   3   4   2       11.72       45.57      5.70 o 
   4   4   2    12801.22    12854.95    158.79 o 
   5   4   2      833.10      870.49     19.03 o 
   6   4   2    22646.57    22853.91    261.52 o 
   7   4   2     2818.31     2886.46     48.13 o 
   8   4   2       78.15      107.29     10.24 o 
   9   4   2     1294.56     1283.99     33.75 o 
  10   4   2     3490.49     3597.22     99.77 o 
  11   4   2     7725.89     7657.62    221.38 o 
  12   4   2     4418.24     4195.23    147.58 o 
  13   4   2        5.20       15.56     24.75 o 
   1   5   2     4266.07     4347.15     83.75 o 
   2   5   2     6845.90     7167.07    109.85 o 
   3   5   2      896.83      998.62     35.87 o 
   4   5   2     5297.58     5532.19     93.57 o 
   5   5   2     1062.59      999.22     29.44 o 
   6   5   2      737.17      755.52     23.77 o 
   7   5   2     5522.88     5220.66     85.94 o 
   8   5   2      737.21      826.86     37.98 o 
   9   5   2       32.38       85.73     18.12 o 
  10   5   2      136.09      184.88     25.50 o 
  11   5   2      182.25      227.29     36.63 o 
  12   5   2      758.67      667.53     57.73 o 
  13   5   2       14.51       40.90     28.37 o 
   0   6   2     2591.75     2597.74     80.67 o 
   1   6   2     1120.23     1136.95     30.36 o 
   2   6   2        4.39       29.48     11.82 o 
   3   6   2     1517.54     1469.13     37.88 o 
   4   6   2      851.74      808.42     28.72 o 
   5   6   2     2121.70     2169.41     51.15 o 
   6   6   2     2591.80     2569.23     58.27 o 
   7   6   2     1113.43     1076.74     32.54 o 
   8   6   2     1541.30     1461.99     48.56 o 
   9   6   2        9.07       13.64     13.91 o 
  10   6   2      727.08      671.88     54.98 o 
  11   6   2      570.92      651.31     57.75 o 
   1   7   2     1150.49     1047.45     51.32 o 
   2   7   2     7200.85     6825.67    133.70 o 
   3   7   2     1571.66     1539.30     48.44 o 
   4   7   2     5437.48     5348.34     99.09 o 
   5   7   2      160.64      190.84     17.90 o 
   6   7   2      119.15      105.64     15.47 o 
   7   7   2       17.92       22.79     13.78 o 
   8   7   2     4277.19     4170.54     99.17 o 
   9   7   2      309.89      329.87     31.44 o 
  10   7   2     1969.66     1875.90     93.04 o 
   0   8   2     1749.01     1685.57     77.46 o 
   1   8   2      312.35      298.66     29.00 o 
   2   8   2      452.72      438.06     29.44 o 
   3   8   2      758.00      704.92     34.97 o 
   4   8   2     1668.82     1554.68     51.75 o 
   5   8   2      184.39      197.69     28.15 o 
   6   8   2     1744.05     1794.04     57.42 o 
   7   8   2      177.93      183.39     21.16 o 
   8   8   2        2.48       -2.39     15.63 o 
   1   9   2       40.29       15.47     17.41 o 
   2   9   2        0.21       18.20     19.07 o 
   3   9   2       21.23       42.07     21.04 o 
   4   9   2        3.09        9.03     18.53 o 
   5   9   2       31.13       11.19     32.93 o 
   1   1   3     8365.60     8586.26    104.83 o 
   2   1   3     6004.56     6256.07     67.70 o 
   3   1   3    63385.30    59002.42    988.84 o 
   4   1   3     7473.26     7699.45     93.05 o 
   5   1   3    10632.05    11536.08    119.51 o 
   6   1   3      110.66      159.98      5.77 o 
   7   1   3    16839.38    16467.23    203.30 o 
   8   1   3     2778.92     2740.44     46.84 o 
   9   1   3     5555.90     5651.00     88.63 o 
  10   1   3     5857.90     5885.80    115.81 o 
  11   1   3      381.44      344.24     44.91 o 
  12   1   3      534.64      626.87     33.52 o 
  13   1   3      343.92      394.03     29.79 o 
  14   1   3     1478.75     1454.70     55.13 o 
  15   1   3     2176.28     2070.27     69.89 o 
   0   2   3      340.48      499.68     12.04 o 
   1   2   3    88350.87    72718.69   1068.73 o 
   2   2   3    23197.59    23844.09    374.83 o 
   3   2   3     3628.99     3522.50     46.14 o 
   4   2   3     4022.34     3867.36     52.38 o 
   5   2   3    20600.92    20217.64    216.09 o 
   6   2   3    13924.23    13939.55    153.05 o 
   7   2   3    28090.37    28515.27    322.99 o 
   8   2   3       27.41       35.61      8.96 o 
   9   2   3        1.98       15.81     17.20 o 
  10   2   3      503.22      556.09     25.38 o 
  11   2   3    12963.49    13228.64    232.59 o 
  12   2   3     3005.97     2979.88     75.97 o 
  13   2   3      464.50      411.91     35.58 o 
  14   2   3      105.91       66.56     23.64 o 
   1   3   3       34.39       52.39     12.27 o 
   2   3   3      398.65      652.18     29.54 o 
   3   3   3    14673.04    15629.55    252.20 o 
   4   3   3     5326.34     5936.65     77.78 o 
   5   3   3     3690.12     3967.81     52.42 o 
   6   3   3      485.10      561.91     16.05 o 
   7   3   3     7440.26     7471.48     94.04 o 
   8   3   3     1299.20     1329.83     27.01 o 
   9   3   3      399.82      497.36     17.02 o 
  10   3   3     2339.61     2440.03     61.57 o 
  11   3   3       20.84       12.88     15.17 o 
  12   3   3      582.09      641.78     76.49 o 
  13   3   3       54.62       60.95     29.78 o 
  14   3   3      595.44      629.34     60.04 o 
   0   4   3    20533.35    21005.45    387.37 o 
   1   4   3     1927.24     1927.19     42.64 o 
   2   4   3       18.22       34.71      8.00 o 
   3   4   3      201.22      213.11     12.61 o 
   4   4   3     4070.39     4069.63     70.15 o 
   5   4   3     6188.88     5935.90     80.31 o 
   6   4   3      958.17      905.62     20.00 o 
   7   4   3      317.45      320.78     14.63 o 
   8   4   3     1280.34     1238.10     28.45 o 
   9   4   3      421.49      437.39     20.19 o 
  10   4   3      672.08      648.49     32.01 o 
  11   4   3      197.26      166.59     32.53 o 
  12   4   3      397.80      480.67     49.48 o 
  13   4   3     1083.54      953.01    102.42 o 
   1   5   3     9921.39     9955.69    151.40 o 
   2   5   3    10880.74    10946.90    149.33 o 
   3   5   3    24138.64    23735.32    344.12 o 
   4   5   3     4006.81     3880.06     69.74 o 
   5   5   3     2286.30     2289.30     49.29 o 
   6   5   3     2021.17     2003.17     46.05 o 
   7   5   3     2784.15     2783.27     49.29 o 
   8   5   3     3896.66     3859.30     69.95 o 
   9   5   3     8175.76     8266.70    207.33 o 
  10   5   3      491.24      570.25     47.93 o 
  11   5   3     1027.88      899.28     60.91 o 
  12   5   3       83.76       62.46     28.24 o 
  13   5   3     1901.65     1841.72    106.31 o 
   0   6   3     4713.39     4545.26    191.87 o 
   1   6   3    12534.23    12546.57    190.00 o 
   2   6   3     2428.05     2358.03     55.69 o 
   3   6   3     1791.98     1762.42     42.31 o 
   4   6   3     5672.24     5379.87     96.16 o 
   5   6   3     3812.67     3746.14     74.06 o 
   6   6   3     5998.89     5860.23    105.82 o 
   7   6   3     2889.84     2833.84     57.07 o 
   8   6   3       63.93       51.94     15.69 o 
   9   6   3      139.08      104.70     18.71 o 
  10   6   3      716.70      659.46     42.50 o 
  11   6   3     4450.40     4485.10    182.15 o 
   1   7   3        0.04       17.19     16.37 o 
   2   7   3      190.73      231.53     22.01 o 
   3   7   3     1265.12     1179.76     42.26 o 
   4   7   3      248.07      323.82     22.06 o 
   5   7   3       44.71       24.66     12.09 o 
   6   7   3      404.17      323.45     21.74 o 
   7   7   3      988.68      972.85     35.79 o 
   8   7   3       58.81       52.48     18.92 o 
   9   7   3      204.26      225.73     25.57 o 
  10   7   3      439.62      530.43     64.22 o 
   0   8   3     1830.92     1839.18    101.12 o 
   1   8   3      688.24      812.19     38.38 o 
   2   8   3       25.84       20.45     18.39 o 
   3   8   3      602.97      592.09     37.64 o 
   4   8   3       20.50       21.69     18.49 o 
   5   8   3     4109.00     4104.29    112.17 o 
   6   8   3       55.99      102.95     20.97 o 
   7   8   3      927.08      878.54     48.33 o 
   8   8   3      584.34      524.84     40.11 o 
   1   9   3     1176.16     1182.55     47.79 o 
   2   9   3     1406.14     1332.44     51.79 o 
   3   9   3     2321.49     2374.65     71.24 o 
   4   9   3     1370.69     1373.18     54.64 o 
   5   9   3      154.45      159.13     24.04 o 
   0   0   4     6868.95     7148.50    163.40 o 
   1   0   4    16502.97    17503.03    227.49 o 
   2   0   4    41020.03    42163.94    596.75 o 
   3   0   4      613.96      668.30     16.14 o 
   4   0   4      180.96      110.10      6.53 o 
   5   0   4    22191.66    21624.39    281.48 o 
   6   0   4    92405.21    84121.12   1563.18 o 
   7   0   4    10223.62    10089.94    140.51 o 
   8   0   4     1448.65     1733.42     47.78 o 
   9   0   4     1810.96     1959.38     71.04 o 
  10   0   4     1937.14     2108.08     78.82 o 
  11   0   4     8101.68     8053.16    215.87 o 
  12   0   4      763.70      748.70     51.34 o 
  13   0   4     2221.82     2115.72     91.21 o 
  14   0   4     1795.99     1682.06     84.79 o 
  15   0   4      603.83      795.43     63.23 o 
   1   1   4    15152.53    15759.50    166.44 o 
   2   1   4    68490.90    59240.27    852.98 o 
   3   1   4    22347.80    22970.88    255.59 o 
   4   1   4     6707.95     7437.34     78.36 o 
   5   1   4     3794.56     4066.88     46.21 o 
   6   1   4     4098.22     4783.09     57.85 o 
   7   1   4     4237.86     4126.21     49.94 o 
   8   1   4     3469.81     3307.84     51.03 o 
   9   1   4    18298.55    18574.85    251.62 o 
  10   1   4      325.82      394.91     24.10 o 
  11   1   4      299.50      319.57     23.55 o 
  12   1   4     3819.76     3995.77     92.97 o 
  13   1   4     3025.63     3141.44     82.58 o 
  14   1   4      385.51      517.07     35.33 o 
  15   1   4      536.48      582.05     45.90 o 
   0   2   4     1293.98     1245.96     47.08 o 
   1   2   4     4534.02     4681.58     71.40 o 
   2   2   4     1438.95     1568.52     25.55 o 
   3   2   4      604.05      616.83     10.82 o 
   4   2   4       24.34       56.91      4.28 o 
   5   2   4     1402.84     1356.38     21.34 o 
   6   2   4      902.12      760.37     13.81 o 
   7   2   4      667.74      688.01     16.51 o 
   8   2   4      158.92      146.15      9.55 o 
   9   2   4      338.12      382.90     17.15 o 
  10   2   4     2564.97     2367.16     60.40 o 
  11   2   4        8.57       21.49     14.27 o 
  12   2   4     1108.29     1126.77     46.97 o 
  13   2   4       62.74       46.77     21.39 o 
  14   2   4       66.40       45.93     22.17 o 
   1   3   4     3778.49     3711.50     48.88 o 
   2   3   4    26199.51    25625.51    364.93 o 
   3   3   4    11318.65    10793.14    145.71 o 
   4   3   4     7964.53     7743.83     97.39 o 
   5   3   4     2058.84     2003.03     32.54 o 
   6   3   4      196.38      230.40      9.13 o 
   7   3   4     1205.93     1121.67     21.01 o 
   8   3   4    17044.39    16755.13    197.68 o 
   9   3   4     3490.17     3349.66     59.98 o 
  10   3   4     8964.01     9060.08    286.49 o 
  11   3   4      180.24      151.42     22.11 o 
  12   3   4        8.78        9.97     21.94 o 
  13   3   4      455.31      480.80     49.95 o 
  14   3   4      403.59      389.17     50.39 o 
   0   4   4    53846.26    53146.09   1187.28 o 
   1   4   4     9099.85     9023.41    122.94 o 
   2   4   4     7686.09     7840.12    120.58 o 
   3   4   4       11.71       28.55      6.90 o 
   4   4   4     7171.66     7250.01    103.62 o 
   5   4   4    14375.48    13913.55    163.12 o 
   6   4   4    14355.81    14091.61    167.60 o 
   7   4   4     5889.24     5958.81     79.44 o 
   8   4   4       10.02        7.65      7.06 o 
   9   4   4      424.90      453.40     20.83 o 
  10   4   4     1945.25     1903.70     87.83 o 
  11   4   4     2249.35     2241.30     96.71 o 
  12   4   4     3700.88     3655.42    135.19 o 
  13   4   4      929.11      975.85     68.73 o 
   1   5   4       99.99      128.18     10.71 o 
   2   5   4    12836.20    12774.63    191.62 o 
   3   5   4      102.02      195.04     16.13 o 
   4   5   4     2816.42     2747.52     49.76 o 
   5   5   4      125.95      129.19     10.16 o 
   6   5   4       66.86      102.31     11.11 o 
   7   5   4      202.52      220.79     13.66 o 
   8   5   4     1450.02     1473.54     41.52 o 
   9   5   4      865.38      915.49     38.66 o 
  10   5   4     1824.29     1796.08     66.79 o 
  11   5   4       11.71        8.97     22.11 o 
  12   5   4      489.16      587.02     54.09 o 
   0   6   4     7464.65     7772.06    296.88 o 
   1   6   4     6509.22     6749.04    110.02 o 
   2   6   4      133.39      158.58     13.17 o 
   3   6   4      135.12      153.56     14.16 o 
   4   6   4     3384.06     3254.44     65.76 o 
   5   6   4     2539.43     2452.27     72.28 o 
   6   6   4      249.52      279.60     19.92 o 
   7   6   4      985.39      989.45     31.02 o 
   8   6   4     1372.75     1270.51     59.32 o 
   9   6   4        0.92      -11.88     11.88 o 
  10   6   4       93.70      142.98     25.75 o 
  11   6   4      496.45      630.60     56.81 o 
   1   7   4     3043.31     2834.22     99.92 o 
   2   7   4     5803.79     5824.67    118.24 o 
   3   7   4    10441.85    10161.76    188.42 o 
   4   7   4     5314.88     5065.92     95.01 o 
   5   7   4      258.48      296.01     20.93 o 
   6   7   4       18.59       36.57     12.57 o 
   7   7   4     4077.48     3839.97     80.78 o 
   8   7   4     1943.79     2029.17     63.16 o 
   9   7   4     1676.31     1839.63     60.86 o 
  10   7   4      829.93      928.98     52.18 o 
   0   8   4     1133.63     1158.63     64.15 o 
   1   8   4     3357.61     3068.32     91.05 o 
   2   8   4      115.29      130.60     23.02 o 
   3   8   4      102.83       68.90     20.93 o 
   4   8   4      841.61      790.97     43.40 o 
   5   8   4     3338.04     3001.57     90.97 o 
   6   8   4     2259.13     2121.35     63.88 o 
   7   8   4      495.87      581.36     41.21 o 
   8   8   4       39.88       27.38     20.45 o 
   1   9   4      225.66      165.31     25.82 o 
   2   9   4      231.28      187.27     26.04 o 
   3   9   4       29.04       35.15     20.67 o 
   4   9   4      323.17      408.76     31.86 o 
   5   9   4      228.99      221.54     26.10 o 
   1   1   5     3220.64     3242.47     38.40 o 
   2   1   5    32392.05    32609.01    322.94 o 
   3   1   5    35084.59    34360.54    504.18 o 
   4   1   5    34101.41    33228.29    369.76 o 
   5   1   5     5942.25     6102.03     70.21 o 
   6   1   5     1817.98     1760.10     25.96 o 
   7   1   5     8259.93     8277.11    108.01 o 
   8   1   5    17577.72    17555.58    218.56 o 
   9   1   5     2933.59     2964.89     54.43 o 
  10   1   5     1647.37     1541.26     45.89 o 
  11   1   5      134.31      114.09     17.14 o 
  12   1   5       18.48       33.59     15.16 o 
  13   1   5      182.21      212.45     24.19 o 
  14   1   5     2219.39     2437.89     73.38 o 
  15   1   5      976.22      917.42     56.05 o 
   0   2   5    98864.89    86161.60   1737.16 o 
   1   2   5    25791.38    26544.27    317.33 o 
   2   2   5     1190.43     1459.93     24.35 o 
   3   2   5       92.24      154.04      5.53 o 
   4   2   5    13231.24    13270.28    151.95 o 
   5   2   5    13926.36    14170.14    139.37 o 
   6   2   5    15632.94    15231.67    157.97 o 
   7   2   5    12182.79    12519.36    139.55 o 
   8   2   5     9838.51    10116.38    132.49 o 
   9   2   5       18.47       30.28      8.54 o 
  10   2   5    13550.82    13366.19    230.81 o 
  11   2   5     4345.08     4370.70     95.76 o 
  12   2   5     6167.35     6013.70    125.01 o 
  13   2   5     1068.83      935.22     49.01 o 
  14   2   5      161.78      233.03     31.95 o 
   1   3   5     1225.77     1329.13     20.47 o 
   2   3   5     5219.59     5572.49     86.94 o 
   3   3   5    11711.53    12314.21    165.03 o 
   4   3   5    11192.20    11252.71    129.91 o 
   5   3   5      477.91      575.94     12.88 o 
   6   3   5     1215.94     1220.37     20.15 o 
   7   3   5     1948.66     2015.67     30.97 o 
   8   3   5     8517.13     8779.91    117.78 o 
   9   3   5       86.23      157.14     13.35 o 
  10   3   5      504.29      590.97     52.90 o 
  11   3   5       87.78      102.49     19.45 o 
  12   3   5       47.40       14.51     17.00 o 
  13   3   5      187.16      272.35     41.13 o 
  14   3   5     1695.13     1945.19     98.08 o 
   0   4   5     5127.21     4950.44    221.69 o 
   1   4   5     3965.08     4085.47     55.11 o 
   2   4   5    12351.20    13179.50    195.18 o 
   3   4   5       36.58       60.05      8.60 o 
   4   4   5      317.49      297.52     14.50 o 
   5   4   5     3528.65     3368.29     64.26 o 
   6   4   5     7339.68     7178.08     98.13 o 
   7   4   5      679.60      649.60     18.27 o 
   8   4   5      209.62      225.54     13.22 o 
   9   4   5      587.76      572.53     20.28 o 
  10   4   5       82.74       90.35     31.99 o 
  11   4   5      442.14      408.90     43.36 o 
  12   4   5       79.66       78.20     29.78 o 
  13   4   5      140.02      132.65     35.44 o 
   1   5   5     5244.46     5403.91     88.78 o 
   2   5   5    10633.72    10455.55    159.98 o 
   3   5   5    10392.78    10290.90    158.72 o 
   4   5   5     9395.60     9464.31    147.96 o 
   5   5   5      926.01      925.92     22.75 o 
   6   5   5        1.64       -7.39      7.39 o 
   7   5   5     1490.31     1467.18     32.46 o 
   8   5   5     4928.82     4847.95     97.43 o 
   9   5   5     5422.97     5496.86    116.41 o 
  10   5   5     1487.01     1472.49     97.42 o 
  11   5   5      591.06      570.57     52.23 o 
  12   5   5      219.55      222.30     38.47 o 
   0   6   5    22329.70    20948.91    719.52 o 
   1   6   5     8754.80     8672.37    153.77 o 
   2   6   5     1749.05     1780.28     40.07 o 
   3   6   5      487.94      462.24     23.58 o 
   4   6   5     1299.18     1288.32     36.52 o 
   5   6   5     3764.18     3654.19     72.97 o 
   6   6   5     4774.91     4759.47     90.33 o 
   7   6   5     1893.64     1850.78     43.30 o 
   8   6   5     1278.97     1294.74     56.14 o 
   9   6   5      295.96      271.72     24.13 o 
  10   6   5     3382.41     3351.81    122.05 o 
  11   6   5     2692.23     2673.94    123.81 o 
   1   7   5        1.31       11.67     18.33 o 
   2   7   5      465.26      498.65     31.82 o 
   3   7   5      515.98      515.81     29.76 o 
   4   7   5      718.43      669.45     32.54 o 
   5   7   5        0.68       16.01     11.56 o 
   6   7   5      304.22      348.38     22.45 o 
   7   7   5      683.89      711.43     31.44 o 
   8   7   5      355.43      377.69     28.60 o 
   9   7   5       12.79       36.20     18.04 o 
  10   7   5      890.09      917.38     52.37 o 
   0   8   5      408.22      501.72     64.82 o 
   1   8   5      257.09      345.35     32.17 o 
   2   8   5     1239.03     1242.61     53.13 o 
   3   8   5        0.51      -16.13     16.13 o 
   4   8   5     1244.86     1217.59     53.22 o 
   5   8   5      662.13      718.20     43.84 o 
   6   8   5     2795.95     2849.37     76.64 o 
   7   8   5      479.36      544.16     40.81 o 
   8   8   5        9.71        7.00     19.04 o 
   1   9   5      487.22      478.77     32.88 o 
   2   9   5     4683.99     4469.50    107.10 o 
   3   9   5      894.44      935.50     44.34 o 
   4   9   5      758.67      799.28     41.09 o 
   5   9   5      250.80      226.93     32.10 o 
   0   0   6     3672.83     3932.11     94.30 o 
   1   0   6    25221.57    25884.31    478.05 o 
   2   0   6     4200.82     4507.19     88.47 o 
   3   0   6    28846.37    30405.85    430.03 o 
   4   0   6     4598.82     4660.68     73.50 o 
   5   0   6    54082.29    50304.89    703.59 o 
   6   0   6    10611.32    10591.78    145.35 o 
   7   0   6    13261.49    12404.88    186.20 o 
   8   0   6     6931.56     6776.56    141.45 o 
   9   0   6     6397.19     6734.12    177.83 o 
  10   0   6     1329.50     1421.90     62.79 o 
  11   0   6     9705.84     9640.13    251.16 o 
  12   0   6     4021.13     3935.96    130.13 o 
  13   0   6     6077.21     5686.48    175.09 o 
  14   0   6       44.00       31.76     25.67 o 
  15   0   6     1246.25     1525.84     84.76 o 
   1   1   6    41029.63    38675.91    914.41 o 
   2   1   6     7006.22     7424.53     80.60 o 
   3   1   6    38335.45    38656.41    403.42 o 
   4   1   6    18304.89    18917.04    195.98 o 
   5   1   6       14.32       15.02      4.19 o 
   6   1   6     3932.60     4009.19     56.24 o 
   7   1   6     3967.22     3993.37     54.07 o 
   8   1   6     6417.59     6777.86    101.13 o 
   9   1   6    18415.29    17813.00    242.36 o 
  10   1   6     2720.74     2686.11     65.41 o 
  11   1   6      951.78      962.20     37.66 o 
  12   1   6      168.39      164.31     25.54 o 
  13   1   6     1901.30     2092.08     63.81 o 
  14   1   6     1036.53     1127.34     48.40 o 
  15   1   6        4.81       -1.27     21.13 o 
   0   2   6     5392.20     5868.98    138.37 o 
   1   2   6       14.90       51.15      4.56 o 
   2   2   6     2258.06     2480.05     29.60 o 
   3   2   6      253.00      382.89      7.80 o 
   4   2   6      219.72      185.20      7.84 o 
   5   2   6     5737.99     6302.16     73.02 o 
   6   2   6      941.20      926.03     16.75 o 
   7   2   6     8701.83     8936.21    118.46 o 
   8   2   6      370.40      352.45     14.06 o 
   9   2   6        0.56        4.60      7.28 o 
  10   2   6      166.66      173.29     17.24 o 
  11   2   6      216.82      168.59     19.22 o 
  12   2   6        5.87       56.24     17.33 o 
  13   2   6       82.28       76.80     22.66 o 
  14   2   6       79.79       96.42     24.80 o 
   1   3   6     8154.57     7653.67     95.61 o 
   2   3   6     3207.05     3075.95     52.71 o 
   3   3   6    34529.07    34808.13    449.44 o 
   4   3   6    10718.61    10891.28    126.14 o 
   5   3   6     7513.16     7627.46     92.83 o 
   6   3   6       26.92       47.09      5.32 o 
   7   3   6     6601.95     6405.05     82.10 o 
   8   3   6      439.86      398.27     15.82 o 
   9   3   6    11254.85    11020.12    158.37 o 
  10   3   6      164.72      180.75     18.24 o 
  11   3   6        2.56       15.34     14.39 o 
  12   3   6        2.19       -0.30     15.40 o 
  13   3   6     2417.39     2444.27    106.65 o 
  14   3   6      490.81      601.14     58.33 o 
   0   4   6    12202.04    12559.26    292.38 o 
   1   4   6    15324.10    15593.15    189.98 o 
   2   4   6     3018.26     3309.66     57.85 o 
   3   4   6      746.54      816.50     22.44 o 
   4   4   6     2078.23     2032.69     44.05 o 
   5   4   6    44006.42    43178.64    558.93 o 
   6   4   6     2611.15     2625.81     43.95 o 
   7   4   6     8210.76     8312.76    105.67 o 
   8   4   6     1414.65     1416.06     31.17 o 
   9   4   6      881.58      845.44     32.50 o 
  10   4   6     1044.32     1076.63     48.22 o 
  11   4   6     2822.40     2908.10    112.65 o 
  12   4   6     1796.14     1702.80     86.45 o 
  13   4   6     3071.71     2732.84    117.24 o 
   1   5   6     6833.76     6873.36    109.32 o 
   2   5   6      390.73      533.33     37.52 o 
   3   5   6     2678.66     2707.02     52.72 o 
   4   5   6     2806.64     2881.00     50.28 o 
   5   5   6      544.45      484.69     16.64 o 
   6   5   6       78.64       97.85     10.32 o 
   7   5   6      121.74      180.21     14.32 o 
   8   5   6      275.41      306.62     23.67 o 
   9   5   6     2255.57     2322.74     63.60 o 
  10   5   6      241.59      250.65     28.50 o 
  11   5   6      214.70      235.95     36.67 o 
  12   5   6       47.35       58.51     28.02 o 
   0   6   6     1970.93     2123.54    112.79 o 
   1   6   6    13763.87    13660.00    291.11 o 
   2   6   6      500.77      515.30     24.96 o 
   3   6   6      765.04      714.60     28.47 o 
   4   6   6     1057.84      992.02     31.80 o 
   5   6   6        8.72       19.77     11.95 o 
   6   6   6     1905.82     1978.76     61.62 o 
   7   6   6     1038.34     1049.72     34.75 o 
   8   6   6       37.01       52.90     15.91 o 
   9   6   6      512.05      497.52     30.73 o 
  10   6   6       82.41       72.19     22.17 o 
  11   6   6      910.90      891.29     66.84 o 
   1   7   6     1899.81     1947.49     78.77 o 
   2   7   6     4607.13     4336.11    115.71 o 
   3   7   6     7124.86     6873.06    136.31 o 
   4   7   6     1508.88     1496.82     47.74 o 
   5   7   6     1484.81     1507.72     42.83 o 
   6   7   6      305.63      254.81     20.30 o 
   7   7   6     1377.97     1303.85     47.85 o 
   8   7   6     2368.45     2312.45     67.70 o 
   9   7   6     2416.80     2380.89     71.03 o 
  10   7   6     1135.05     1091.55     56.13 o 
   0   8   6     1873.44     1794.25    116.68 o 
   1   8   6     2746.20     2518.58    106.31 o 
   2   8   6      414.08      435.46     33.63 o 
   3   8   6      643.14      609.06     42.84 o 
   4   8   6      920.19      860.07     44.82 o 
   5   8   6     1631.31     1599.52     53.89 o 
   6   8   6      912.18      846.51     40.39 o 
   7   8   6     1135.54     1164.56     56.36 o 
   8   8   6        7.24      -17.05     17.05 o 
   1   9   6       61.39       71.23     20.38 o 
   2   9   6        1.61       77.24     24.63 o 
   3   9   6      415.25      512.29     40.89 o 
   4   9   6      336.27      324.37     35.16 o 
   5   9   6        2.53      -17.00     19.53 o 
   1   1   7     6660.10     7045.83     87.04 o 
   2   1   7    43437.86    44540.76    663.43 o 
   3   1   7     1315.63     1377.73     19.25 o 
   4   1   7    49351.29    48408.16    733.58 o 
   5   1   7      665.15      725.72     14.41 o 
   6   1   7     3139.31     3306.21     42.66 o 
   7   1   7      951.74     1014.57     20.10 o 
   8   1   7    19383.57    19005.82    255.03 o 
   9   1   7     6534.96     6492.01    100.05 o 
  10   1   7     4092.03     3933.48     75.03 o 
  11   1   7      172.90      176.13     18.69 o 
  12   1   7      328.52      391.32     27.77 o 
  13   1   7      973.82      942.86     42.36 o 
  14   1   7     2155.79     2344.10     71.76 o 
   0   2   7    57572.51    53546.10   1411.71 o 
   1   2   7      230.05      292.02      6.62 o 
   2   2   7    21490.11    22507.83    250.91 o 
   3   2   7     4850.97     5009.43     60.60 o 
   4   2   7    20610.96    20410.34    230.15 o 
   5   2   7     8458.54     8337.43     94.21 o 
   6   2   7    37039.97    36894.45    399.36 o 
   7   2   7     2662.55     2700.28     41.49 o 
   8   2   7     1778.48     1800.55     33.38 o 
   9   2   7       67.66       59.11      9.52 o 
  10   2   7    11138.99    11009.99    174.77 o 
  11   2   7       24.76        8.52     12.39 o 
  12   2   7    11439.57    11086.71    204.00 o 
  13   2   7     1461.51     1364.49     59.14 o 
  14   2   7       15.28       27.34     26.86 o 
   1   3   7     9243.58     9572.43    118.35 o 
   2   3   7    22905.80    24352.15    316.69 o 
   3   3   7       23.95       48.57     11.11 o 
   4   3   7    10655.38    11088.46    139.81 o 
   5   3   7       25.26       51.78      5.30 o 
   6   3   7     3480.81     3596.39     49.14 o 
   7   3   7     2314.88     2339.92     36.59 o 
   8   3   7     4649.69     4852.80     71.59 o 
   9   3   7     5548.16     5583.62     99.85 o 
  10   3   7     1728.43     1719.42     49.89 o 
  11   3   7        6.80        6.99     13.88 o 
  12   3   7      489.75      588.54     38.91 o 
  13   3   7      860.18      939.86    114.09 o 
  14   3   7     1411.56     1564.40     87.95 o 
   0   4   7     5884.85     5909.01    171.13 o 
   1   4   7     4075.99     4082.98     55.43 o 
   2   4   7     1724.18     1726.31     35.72 o 
   3   4   7      722.71      729.38     18.45 o 
   4   4   7     1765.58     1708.86     32.96 o 
   5   4   7       93.05      165.67     10.62 o 
   6   4   7     7019.17     6983.23    104.89 o 
   7   4   7       60.23       71.11      9.10 o 
   8   4   7     1226.42     1201.76     30.95 o 
   9   4   7        1.99       -5.79      9.48 o 
  10   4   7       66.62       52.94     16.83 o 
  11   4   7      599.59      671.46     54.09 o 
  12   4   7       43.81       58.53     28.24 o 
  13   4   7        4.18       53.15     31.11 o 
   1   5   7      332.32      352.32     12.39 o 
   2   5   7    16051.88    15715.75    233.58 o 
   3   5   7     3115.54     3218.34     60.57 o 
   4   5   7    12089.29    11955.86    166.28 o 
   5   5   7      235.81      243.89     13.30 o 
   6   5   7      156.63      158.04     12.25 o 
   7   5   7     1330.68     1198.27     32.00 o 
   8   5   7     7317.01     7142.34    140.73 o 
   9   5   7      102.71      104.64     21.35 o 
  10   5   7     4717.25     4622.90    123.21 o 
  11   5   7        0.50      -19.69     19.69 o 
  12   5   7       92.25      101.00     36.30 o 
   0   6   7     9326.85     8748.27    329.29 o 
   1   6   7     1313.76     1375.62     47.23 o 
   2   6   7     1781.12     1790.45     40.96 o 
   3   6   7      944.79      907.28     27.67 o 
   4   6   7     6380.71     6202.33    121.03 o 
   5   6   7     3033.70     2915.57     62.48 o 
   6   6   7    10272.03    10080.87    166.18 o 
   7   6   7       84.66       73.85     14.56 o 
   8   6   7     1499.10     1545.94     50.89 o 
   9   6   7      596.81      628.73     40.66 o 
  10   6   7      956.98     1050.82     53.10 o 
  11   6   7       12.12       10.08     38.89 o 
   1   7   7      435.02      435.82     38.47 o 
   2   7   7       72.41      154.53     48.62 o 
   3   7   7      446.17      504.17     51.00 o 
   4   7   7      199.22      188.06     20.59 o 
   5   7   7       47.04       47.03     13.49 o 
   6   7   7      845.07      777.93     31.17 o 
   7   7   7      679.55      690.02     35.38 o 
   8   7   7      341.87      354.01     28.69 o 
   9   7   7      468.47      474.05     39.17 o 
  10   7   7        9.53       22.78     21.68 o 
   0   8   7     8811.63     8641.96    344.85 o 
   1   8   7      636.78      695.11     50.82 o 
   2   8   7     1717.48     1640.62     62.06 o 
   3   8   7     1242.93     1105.64     51.01 o 
   4   8   7      482.21      577.51     38.24 o 
   5   8   7        2.08       12.69     17.28 o 
   6   8   7     1066.62     1206.24     47.89 o 
   7   8   7      149.53      184.67     28.07 o 
   8   8   7       54.38       61.01     22.73 o 
   1   9   7       24.72       24.84     21.20 o 
   2   9   7     3639.16     3578.09    107.28 o 
   3   9   7     1372.33     1265.25     59.23 o 
   4   9   7     2257.58     2231.31     80.27 o 
   5   9   7       71.09       60.18     23.18 o 
   0   0   8    80485.67    70051.88   1596.86 o 
   1   0   8    56718.35    56552.31   1039.37 o 
   2   0   8     1544.28     1693.95     33.64 o 
   3   0   8     7974.56     7886.79    131.17 o 
   4   0   8     1427.63     1641.01     65.19 o 
   5   0   8    43794.97    42555.30    668.35 o 
   6   0   8    12980.60    14921.87    245.42 o 
   7   0   8    35497.98    35352.94    502.81 o 
   8   0   8     2406.93     2319.55     53.68 o 
   9   0   8     3243.10     3138.20     95.75 o 
  10   0   8      406.37      361.71     32.53 o 
  11   0   8    28804.33    27748.33    641.69 o 
  12   0   8      738.48      704.05     49.48 o 
  13   0   8     1172.12      961.68    128.99 o 
  14   0   8       64.10       59.46     26.54 o 
  15   0   8      375.30      587.34     56.10 o 
   1   1   8     4050.44     4244.55     63.94 o 
   2   1   8      770.07      719.28     32.85 o 
   3   1   8    43360.76    44687.33    496.37 o 
   4   1   8     2300.31     2253.09     28.34 o 
   5   1   8     7035.17     7291.39     78.95 o 
   6   1   8      713.44      998.35     17.13 o 
   7   1   8    14218.79    13982.84    164.03 o 
   8   1   8      249.89      258.60     14.58 o 
   9   1   8     5094.42     5169.75     83.29 o 
  10   1   8      283.58      334.46     19.60 o 
  11   1   8       14.00       11.58     12.14 o 
  12   1   8      578.33      624.82     33.34 o 
  13   1   8      823.48      989.61     42.76 o 
  14   1   8      591.25      563.22     36.65 o 
   0   2   8      678.85      717.92     24.60 o 
   1   2   8     7785.66     7953.32     98.12 o 
   2   2   8     1469.99     1557.21     22.02 o 
   3   2   8     2125.95     2247.63     33.28 o 
   4   2   8    10624.75    12004.50    138.70 o 
   5   2   8     2217.70     2190.08     44.69 o 
   6   2   8     2563.39     3053.87     41.02 o 
   7   2   8      884.45      864.00     26.03 o 
   8   2   8        0.06       -0.72      6.19 o 
   9   2   8      213.63      196.14     14.78 o 
  10   2   8      348.56      329.72     20.00 o 
  11   2   8      141.20      156.64     18.51 o 
  12   2   8        0.37       32.35     29.35 o 
  13   2   8      362.82      389.24     34.60 o 
  14   2   8       89.89       94.50     24.85 o 
   1   3   8    13073.18    13254.91    161.56 o 
   2   3   8      695.00      766.41     16.87 o 
   3   3   8    50589.14    49693.66    589.20 o 
   4   3   8      864.58      892.25     19.15 o 
   5   3   8     5037.50     5236.90     71.66 o 
   6   3   8       73.37       89.76      8.15 o 
   7   3   8    12349.52    12098.15    145.04 o 
   8   3   8      399.87      413.31     16.34 o 
   9   3   8    14802.25    14074.41    218.06 o 
  10   3   8        2.78       14.69     11.62 o 
  11   3   8     1537.22     1298.86     52.51 o 
  12   3   8       44.79       46.90     18.23 o 
  13   3   8     1904.59     2067.70     97.88 o 
  14   3   8       97.21      164.17     41.49 o 
   0   4   8      305.84      261.36     18.22 o 
   1   4   8    38345.79    37921.82    450.30 o 
   2   4   8      778.33      825.44     22.49 o 
   3   4   8     1414.03     1404.86     27.79 o 
   4   4   8      469.75      530.24     15.12 o 
   5   4   8    13022.81    12836.58    163.46 o 
   6   4   8     3366.37     3598.58     55.90 o 
   7   4   8    13356.21    13275.76    172.59 o 
   8   4   8     2436.73     2499.82     49.50 o 
   9   4   8       43.50       60.61     13.38 o 
  10   4   8     1445.97     1341.55     55.25 o 
  11   4   8    10695.07    10726.35    290.05 o 
  12   4   8        1.68        0.17     22.69 o 
  13   4   8      832.65      699.08     60.04 o 
   1   5   8      307.90      291.99     15.85 o 
   2   5   8     2103.14     2075.37     43.95 o 
   3   5   8     4615.65     4899.56     75.30 o 
   4   5   8     2591.56     2561.25     46.58 o 
   5   5   8      178.27      221.34     15.28 o 
   6   5   8        0.50       -6.95      6.95 o 
   7   5   8     5175.26     5181.71     94.47 o 
   8   5   8      708.97      711.55     33.75 o 
   9   5   8     1000.55     1013.12     47.66 o 
  10   5   8      260.67      287.79     30.41 o 
  11   5   8        0.66       -1.47     31.11 o 
  12   5   8      110.26      104.67     31.54 o 
   0   6   8      781.23      764.89     66.12 o 
   1   6   8     4399.30     4573.28    122.72 o 
   2   6   8     1945.98     1980.41     44.15 o 
   3   6   8      120.00      137.46     13.30 o 
   4   6   8      715.41      686.69     29.99 o 
   5   6   8     7571.71     7591.15    129.93 o 
   6   6   8      277.92      281.94     21.10 o 
   7   6   8     1367.84     1369.59     46.84 o 
   8   6   8      432.26      446.53     28.38 o 
   9   6   8        6.17       -6.30     14.42 o 
  10   6   8       86.82      128.99     25.43 o 
  11   6   8       14.21       32.75     25.16 o 
   1   7   8     3418.48     3278.51    112.29 o 
   2   7   8      177.71      194.71     30.25 o 
   3   7   8     9524.20     9127.96    199.81 o 
   4   7   8       14.30       11.26     13.90 o 
   5   7   8      919.31      923.16     33.31 o 
   6   7   8        0.24       -4.98     11.15 o 
   7   7   8     1006.27      917.41     40.29 o 
   8   7   8       90.26       92.02     19.73 o 
   9   7   8     2899.26     2973.49     96.75 o 
  10   7   8        2.93        0.84     19.20 o 
   0   8   8      575.99      618.39     71.30 o 
   1   8   8     2943.10     2817.60    107.24 o 
   2   8   8        0.96       -1.56     20.11 o 
   3   8   8      407.44      381.35     32.22 o 
   4   8   8       16.76       12.61     18.68 o 
   5   8   8     3338.20     3240.80     82.63 o 
   6   8   8       52.97       71.26     19.15 o 
   7   8   8     1228.04     1144.92     55.93 o 
   8   8   8        2.77        0.38     19.17 o 
   1   9   8      167.84      204.49     30.18 o 
   2   9   8      112.05      120.23     30.33 o 
   3   9   8       85.87      119.25     26.92 o 
   4   9   8        0.91       64.39     24.60 o 
   1   1   9        5.16       16.14      5.69 o 
   2   1   9    57834.56    57696.76    747.62 o 
   3   1   9      324.48      308.62      8.59 o 
   4   1   9    14513.50    14344.72    202.54 o 
   5   1   9       12.86       16.94      4.72 o 
   6   1   9       96.70      127.67      7.28 o 
   7   1   9      662.55      726.97     16.62 o 
   8   1   9    19870.69    19637.68    263.55 o 
   9   1   9       12.48       -0.70      7.75 o 
  10   1   9    10613.68    10301.79    164.74 o 
  11   1   9      318.84      344.94     24.44 o 
  12   1   9     1451.48     1743.07     59.14 o 
  13   1   9       57.01       30.62     17.28 o 
  14   1   9     1712.43     1805.15     62.15 o 
   0   2   9    35149.29    34369.90    786.85 o 
   1   2   9       28.89       59.01      4.96 o 
   2   2   9    25574.88    25931.85    309.72 o 
   3   2   9       77.90       74.66      8.98 o 
   4   2   9    19808.32    20274.44    228.83 o 
   5   2   9      167.17      200.30      8.82 o 
   6   2   9    68673.89    65592.80    792.40 o 
   7   2   9      611.75      686.45     16.86 o 
   8   2   9       26.40       39.09      8.25 o 
   9   2   9        9.82       -6.78      6.78 o 
  10   2   9     7237.76     7375.05    124.52 o 
  11   2   9        2.80       12.41     12.19 o 
  12   2   9     6599.70     6454.62    154.45 o 
  13   2   9        0.03      -15.42     15.42 o 
  14   2   9     1244.93     1162.48     57.66 o 
   1   3   9     2140.74     2308.16     31.03 o 
   2   3   9    25087.67    25245.24    328.41 o 
   3   3   9       19.32       33.66      6.95 o 
   4   3   9      385.91      392.02     12.59 o 
   5   3   9      881.54      990.08     20.52 o 
   6   3   9        7.65       11.07      5.04 o 
   7   3   9       44.20       48.36      8.02 o 
   8   3   9     8241.74     8619.49    116.59 o 
   9   3   9       50.25       86.49     18.15 o 
  10   3   9     3585.78     3465.15     79.88 o 
  11   3   9       45.54       29.48     16.06 o 
  12   3   9     1394.00     1574.84     61.73 o 
  13   3   9       14.36       -1.73     24.30 o 
  14   3   9      100.37      133.29     36.71 o 
   0   4   9    23670.34    24072.96    818.04 o 
   1   4   9      367.88      387.36     11.60 o 
   2   4   9      547.52      560.45     15.09 o 
   3   4   9      129.03      125.36      7.39 o 
   4   4   9     1285.19     1249.15     24.91 o 
   5   4   9       39.12       61.87      9.54 o 
   6   4   9      603.38      584.48     34.38 o 
   7   4   9      600.62      644.66     24.44 o 
   8   4   9     5228.38     5218.25     85.65 o 
   9   4   9      658.37      615.44     29.06 o 
  10   4   9       90.58       88.07     20.02 o 
  11   4   9       43.03       71.14     46.67 o 
  12   4   9     1124.19     1030.89     65.93 o 
  13   4   9        7.99      -22.33     22.33 o 
   1   5   9      346.31      389.59     18.23 o 
   2   5   9    29584.04    29564.52    426.43 o 
   3   5   9      404.61      481.24     18.11 o 
   4   5   9    15069.97    14732.38    223.09 o 
   5   5   9       53.43       48.33      9.14 o 
   6   5   9      125.73       87.76     11.24 o 
   7   5   9        7.68       26.78     11.27 o 
   8   5   9     8613.13     8371.95    173.28 o 
   9   5   9       92.42      132.32     22.41 o 
  10   5   9     2995.58     3106.65     94.55 o 
  11   5   9       34.44       40.51     23.78 o 
  12   5   9      353.89      452.45     49.48 o 
   0   6   9    15494.37    14602.92    519.87 o 
   1   6   9      718.37      671.47     32.93 o 
   2   6   9     3755.33     3703.40     69.12 o 
   3   6   9       35.33       41.27     10.48 o 
   4   6   9     5049.13     4876.78    100.22 o 
   5   6   9       41.87       74.10     15.53 o 
   6   6   9    10349.02    10400.70    171.13 o 
   7   6   9      461.46      458.66     28.82 o 
   8   6   9      105.89      111.17     18.19 o 
   9   6   9      205.35      192.21     25.65 o 
  10   6   9      895.98      950.60     50.56 o 
  11   6   9      168.71      194.36     40.84 o 
   1   7   9      202.57      199.37     28.87 o 
   2   7   9     2660.63     2413.37    212.61 o 
   3   7   9       94.94      173.34     24.10 o 
   4   7   9      960.02      905.80     43.26 o 
   5   7   9       41.87       53.39     15.98 o 
   6   7   9       40.27       48.42     13.76 o 
   7   7   9       27.56       23.52     25.64 o 
   8   7   9      259.32      313.22     31.40 o 
   9   7   9        1.50       47.91     23.67 o 
  10   7   9      211.41      231.48     31.88 o 
   0   8   9     7095.52     7266.46    302.07 o 
   1   8   9       44.01       77.92     27.03 o 
   2   8   9      371.86      358.39     44.08 o 
   3   8   9       57.49       56.24     23.62 o 
   4   8   9      574.46      611.43     34.00 o 
   5   8   9      318.10      317.37     27.76 o 
   6   8   9     1061.62     1116.56     46.22 o 
   7   8   9      131.75      102.11     25.65 o 
   8   8   9     1469.66     1442.54     63.96 o 
   1   9   9       50.20       53.51     26.54 o 
   2   9   9     1190.71     1253.64     59.34 o 
   3   9   9       42.47       46.98     23.24 o 
   4   9   9     3626.29     3605.71    108.76 o 
   0   0  10    28396.58    27061.57    608.45 o 
   1   0  10   118656.98    97515.92   1821.45 o 
   2   0  10      114.76      155.94     12.00 o 
   3   0  10    31238.76    31916.85    503.92 o 
   4   0  10     1127.68     1418.33     33.03 o 
   5   0  10    73696.79    72898.81   1147.39 o 
   6   0  10        5.40       26.28      7.04 o 
   7   0  10    20666.89    20919.88    341.45 o 
   8   0  10     5034.14     5043.66     97.85 o 
   9   0  10     1085.86     1088.96     34.99 o 
  10   0  10      977.76     1054.18     52.70 o 
  11   0  10    15730.08    15447.32    497.18 o 
  12   0  10      690.99      780.76     51.79 o 
  13   0  10     1574.63     1395.10     71.92 o 
  14   0  10       10.35       -9.10     24.63 o 
   1   1  10     2876.36     2791.65     46.13 o 
   2   1  10      148.71      146.03      8.09 o 
   3   1  10    46160.52    47075.69    597.77 o 
   4   1  10     1713.99     1528.15     34.31 o 
   5   1  10     6731.86     6743.18     78.19 o 
   6   1  10      985.14      937.79     19.54 o 
   7   1  10    15690.34    16558.27    181.73 o 
   8   1  10      373.79      403.79     17.38 o 
   9   1  10     3887.00     3980.11     68.47 o 
  10   1  10      211.65      269.82     18.07 o 
  11   1  10      482.19      404.06     25.81 o 
  12   1  10      595.21      584.01     32.84 o 
  13   1  10      464.97      660.67     36.84 o 
  14   1  10      379.03      483.69     40.65 o 
   0   2  10      654.60      730.58     22.68 o 
   1   2  10     4924.54     5097.20     78.78 o 
   2   2  10        1.67       12.37      4.20 o 
   3   2  10       44.96       60.68      4.87 o 
   4   2  10     2636.97     2980.66     40.38 o 
   5   2  10      390.02      690.25     28.66 o 
   6   2  10     2923.01     2949.62     40.31 o 
   7   2  10        7.19       45.93      6.33 o 
   8   2  10     1137.07     1056.34     25.13 o 
   9   2  10      826.92      788.03     32.63 o 
  10   2  10      310.96      333.67     24.52 o 
  11   2  10       43.99       40.57     14.58 o 
  12   2  10      134.65      168.50     25.78 o 
  13   2  10     1022.76     1019.17     50.97 o 
  14   2  10        2.95      -12.99     16.83 o 
   1   3  10    16690.72    17278.52    226.18 o 
   2   3  10     2753.56     3001.94     39.29 o 
   3   3  10    38754.64    38487.58    497.48 o 
   4   3  10     3657.32     3725.10     48.41 o 
   5   3  10     3209.31     3342.52     55.24 o 
   6   3  10      405.77      424.62     13.73 o 
   7   3  10     8523.93     8156.61    109.86 o 
   8   3  10     1433.66     1520.05     34.86 o 
   9   3  10    12625.75    12143.81    271.95 o 
  10   3  10       86.82       74.14     15.04 o 
  11   3  10     1451.50     1377.83     53.99 o 
  12   3  10       17.83       21.70     17.18 o 
  13   3  10     1987.16     2060.62     75.75 o 
  14   3  10      125.40      175.62     39.42 o 
   0   4  10     8940.65     9384.75    222.96 o 
   1   4  10    23828.44    23444.61    336.16 o 
   2   4  10     1019.50     1100.81     20.64 o 
   3   4  10      236.29      206.12      9.00 o 
   4   4  10     2701.10     2757.68     48.29 o 
   5   4  10    13389.98    12942.67    179.29 o 
   6   4  10      389.93      424.91     19.60 o 
   7   4  10    10248.44     9997.08    145.63 o 
   8   4  10      807.57      790.67     27.86 o 
   9   4  10      886.13      902.32     34.60 o 
  10   4  10     1305.57     1362.67     45.45 o 
  11   4  10     8361.31     8338.09    237.34 o 
  12   4  10      130.31      145.37     33.23 o 
  13   4  10      798.76      755.47     62.67 o 
   1   5  10      125.79      123.38     11.81 o 
   2   5  10       22.92       71.75     10.77 o 
   3   5  10     3467.36     3573.73     79.81 o 
   4   5  10     1532.96     1569.34     34.93 o 
   5   5  10      174.72      194.13     13.02 o 
   6   5  10      825.93      810.35     27.08 o 
   7   5  10     6443.71     6259.05    109.27 o 
   8   5  10       20.83       70.04     16.64 o 
   9   5  10      260.44      287.71     28.92 o 
  10   5  10     1234.42     1162.85     59.90 o 
  11   5  10        6.87       11.67     22.45 o 
  12   5  10      228.84      172.90     36.53 o 
   0   6  10        1.79       49.84     19.31 o 
   1   6  10     3385.50     3586.73     90.66 o 
   2   6  10      968.96     1009.76     40.41 o 
   3   6  10     1984.52     1907.18     44.17 o 
   4   6  10        9.61       28.77     10.56 o 
   5   6  10     4423.11     4397.54     94.37 o 
   6   6  10      508.98      579.04     27.96 o 
   7   6  10     5718.55     5632.17    144.08 o 
   8   6  10      433.23      409.88     28.08 o 
   9   6  10        3.27       15.38     17.39 o 
  10   6  10        7.73       16.18     18.88 o 
  11   6  10      484.84      477.25     82.32 o 
   1   7  10     3539.90     3375.57    115.94 o 
   2   7  10     1161.73     1153.75     59.50 o 
   3   7  10     9494.85     9106.67    200.59 o 
   4   7  10      142.90      192.70     24.10 o 
   5   7  10     2796.73     2718.68     70.76 o 
   6   7  10        4.55       -0.40     11.76 o 
   7   7  10      930.98      894.91     39.67 o 
   8   7  10      861.98      876.46     41.55 o 
   9   7  10     4421.58     4346.99    159.83 o 
   0   8  10     1127.40     1030.66     90.75 o 
   1   8  10     4544.02     4295.15    144.83 o 
   2   8  10       31.09       73.41     25.62 o 
   3   8  10      210.07      183.88     31.17 o 
   4   8  10      106.86       69.50     18.04 o 
   5   8  10     1837.64     1749.02     57.49 o 
   6   8  10      173.93      229.62     25.61 o 
   7   8  10     1451.53     1455.81     63.03 o 
   1   9  10        4.67       16.90     25.20 o 
   2   9  10       17.35       33.43     25.12 o 
   3   9  10        0.05      -11.45     20.20 o 
   4   9  10      386.95      425.35     37.99 o 
   1   1  11    11532.82    11839.09    172.53 o 
   2   1  11    44277.80    44808.90    530.34 o 
   3   1  11     4476.80     4640.43    129.55 o 
   4   1  11    20370.13    20981.84    254.06 o 
   5   1  11       51.77       79.10      9.43 o 
   6   1  11      877.80      887.01     18.04 o 
   7   1  11       26.54       29.27      5.40 o 
   8   1  11    10025.77     9985.84    155.89 o 
   9   1  11     3982.78     3876.81     67.41 o 
  10   1  11     6347.98     5993.56    105.36 o 
  11   1  11        6.90       -0.27     11.79 o 
  12   1  11      127.42      173.83     20.81 o 
  13   1  11     1195.01     1349.89     50.49 o 
  14   1  11     2804.01     2918.05    102.62 o 
   0   2  11    92934.70    86688.00   2093.15 o 
   1   2  11     9105.88     9607.25    142.16 o 
   2   2  11     7468.62     7511.22     95.22 o 
   3   2  11     2530.98     2506.45     42.10 o 
   4   2  11    33315.98    34522.75    412.83 o 
   5   2  11    18506.63    18359.26    214.08 o 
   6   2  11    30762.32    30945.87    328.11 o 
   7   2  11     1278.39     1293.20     28.17 o 
   8   2  11     1427.26     1367.61     29.26 o 
   9   2  11      637.04      643.79     24.33 o 
  10   2  11     6973.09     7072.32    120.82 o 
  11   2  11        5.29        0.63     17.57 o 
  12   2  11     5543.16     5417.52    135.99 o 
  13   2  11     2002.76     2087.29     75.23 o 
  14   2  11       65.82       43.03     21.42 o 
   1   3  11    14309.81    14669.85    193.38 o 
   2   3  11     6133.12     6182.43     83.71 o 
   3   3  11     1370.79     1374.02     21.81 o 
   4   3  11     9700.48    10343.54    131.21 o 
   5   3  11     1601.98     1610.79     32.66 o 
   6   3  11     1393.55     1499.81     32.45 o 
   7   3  11      551.69      492.44     18.18 o 
   8   3  11     5236.40     5264.04     84.79 o 
   9   3  11      826.09      888.76     34.56 o 
  10   3  11      348.13      345.97     23.81 o 
  11   3  11      104.75       87.28     20.00 o 
  12   3  11      122.05      198.94     25.83 o 
  13   3  11      817.08      930.74     51.36 o 
  14   3  11      715.24      824.53     97.23 o 
   0   4  11     3257.61     3189.79     74.70 o 
   1   4  11      520.05      472.87     13.72 o 
   2   4  11     2818.19     2847.29     47.59 o 
   3   4  11      815.34      800.56     20.88 o 
   4   4  11      103.85      158.44     10.78 o 
   5   4  11        0.66       40.43     10.09 o 
   6   4  11     2018.77     1868.63     52.68 o 
   7   4  11      876.26      850.76     32.88 o 
   8   4  11     1957.83     1955.60     53.00 o 
   9   4  11      103.70      106.12     15.81 o 
  10   4  11       14.36       21.70     13.06 o 
  11   4  11     1652.53     1578.19     80.02 o 
  12   4  11     1370.72     1236.17     72.77 o 
  13   4  11      206.96      225.68     40.42 o 
   1   5  11     1105.14     1109.23     32.08 o 
   2   5  11    13001.38    12922.09    178.04 o 
   3   5  11     4509.20     4494.25     72.15 o 
   4   5  11    15207.47    14880.46    205.28 o 
   5   5  11     1197.22     1238.35     30.61 o 
   6   5  11      136.20      124.91     13.44 o 
   7   5  11     2433.28     2374.94     53.79 o 
   8   5  11     8681.13     8381.00    161.36 o 
   9   5  11     2047.06     2140.40    105.12 o 
  10   5  11     3731.33     3692.33    106.72 o 
  11   5  11        6.27       -1.77     22.33 o 
  12   5  11       89.89      135.33     32.96 o 
   0   6  11    10425.07    10104.53    256.09 o 
   1   6  11     1356.74     1347.94     48.09 o 
   2   6  11     2927.17     2920.96     77.97 o 
   3   6  11      249.39      242.03     16.32 o 
   4   6  11     1938.47     1878.59     45.05 o 
   5   6  11     4970.30     4864.86    102.64 o 
   6   6  11     5194.41     5233.83    110.05 o 
   7   6  11      341.44      416.95     32.23 o 
   8   6  11      435.35      479.51     29.86 o 
   9   6  11     1405.88     1338.73     62.84 o 
  10   6  11     1559.90     1672.52     68.73 o 
  11   6  11       67.12      111.42     34.69 o 
   1   7  11      813.79      785.76     38.34 o 
   2   7  11       33.60       36.56     20.49 o 
   3   7  11       10.11       70.28     25.47 o 
   4   7  11        1.15       -0.40     15.14 o 
   5   7  11       13.87        5.21     15.32 o 
   6   7  11      420.63      449.12     32.91 o 
   7   7  11       43.20       81.74     19.03 o 
   8   7  11      131.34      108.74     21.02 o 
   9   7  11      513.47      571.34     43.84 o 
   0   8  11     1765.70     2005.57    127.05 o 
   1   8  11      466.77      650.10     50.42 o 
   2   8  11     1296.02     1372.51     71.34 o 
   3   8  11     1012.12      998.09     59.62 o 
   4   8  11      552.95      580.36     53.58 o 
   5   8  11      218.98      221.35     31.71 o 
   6   8  11     4193.36     4234.88    119.61 o 
   7   8  11      383.46      479.12     39.80 o 
   1   9  11        5.89       14.02     24.70 o 
   2   9  11     3256.94     3283.31    127.76 o 
   3   9  11      457.98      531.31     41.62 o 
   4   9  11     2672.97     2663.92     89.87 o 
   0   0  12   145059.61   120887.79   2831.85 o 
   1   0  12    53368.19    52775.32    833.44 o 
   2   0  12     1204.64     1276.69     42.10 o 
   3   0  12       30.26       12.86      5.89 o 
   4   0  12    19700.66    19770.45    318.83 o 
   5   0  12    45366.39    42224.14    938.34 o 
   6   0  12     2645.28     2518.81     79.53 o 
   7   0  12     6905.87     6984.42    127.01 o 
   8   0  12     3026.00     2889.97     64.62 o 
   9   0  12     1398.72     1419.17     41.67 o 
  10   0  12      968.53     1053.26     53.07 o 
  11   0  12     3833.35     3706.13    121.00 o 
  12   0  12     2006.85     2190.84     89.82 o 
  13   0  12     6323.53     5802.82    177.78 o 
  14   0  12       19.52       13.96     23.26 o 
   1   1  12    17223.03    17042.22    245.16 o 
   2   1  12    15692.36    16124.81    337.86 o 
   3   1  12     6786.78     6659.87    150.79 o 
   4   1  12     4589.92     4487.48     67.32 o 
   5   1  12       56.75       89.99      6.21 o 
   6   1  12     2551.83     2656.01     40.09 o 
   7   1  12      290.11      273.18     11.90 o 
   8   1  12     2538.88     2619.62     49.25 o 
   9   1  12    14500.72    14077.00    196.91 o 
  10   1  12      264.01      310.28     19.20 o 
  11   1  12      984.44      912.63     37.00 o 
  12   1  12      141.76      156.52     29.65 o 
  13   1  12     1478.20     1638.19     55.84 o 
  14   1  12      981.76     1051.68     55.43 o 
   0   2  12      828.84      746.39     18.71 o 
   1   2  12     1390.85     1577.20     27.33 o 
   2   2  12       20.50       26.16      4.17 o 
   3   2  12      554.24      567.69     11.46 o 
   4   2  12     1058.93     1082.78     21.25 o 
   5   2  12      635.31      644.33     15.74 o 
   6   2  12      512.60      546.60     13.91 o 
   7   2  12     1614.28     1524.29     30.44 o 
   8   2  12       46.42       39.85      8.08 o 
   9   2  12      357.17      360.93     19.23 o 
  10   2  12       95.72      111.28     13.82 o 
  11   2  12      472.07      468.34     33.08 o 
  12   2  12      473.83      454.28     35.16 o 
  13   2  12        2.35       28.59     20.00 o 
  14   2  12       30.70       21.91     20.00 o 
   1   3  12    12282.67    12486.62    193.50 o 
   2   3  12     8619.93     8356.39    106.62 o 
   3   3  12    35925.56    36856.73    440.11 o 
   4   3  12    10530.87    10738.48    136.23 o 
   5   3  12     4540.91     4752.51     74.03 o 
   6   3  12      125.71      114.18      8.38 o 
   7   3  12     3317.38     3282.20     57.27 o 
   8   3  12     3766.43     3829.49     98.35 o 
   9   3  12     8875.24     8733.04    237.83 o 
  10   3  12     1512.15     1489.78     55.82 o 
  11   3  12       96.28       65.23     18.84 o 
  12   3  12       16.98       30.83     18.07 o 
  13   3  12     1649.55     1646.12     67.07 o 
   0   4  12    16475.12    16049.13    302.69 o 
   1   4  12    14080.27    14458.72    192.45 o 
   2   4  12     3243.68     3452.97     55.61 o 
   3   4  12      180.45      207.80     13.05 o 
   4   4  12     3249.42     3167.35     54.23 o 
   5   4  12    30084.11    29719.47    391.99 o 
   6   4  12     9522.64     9763.50    155.14 o 
   7   4  12     5313.77     5233.77    105.47 o 
   8   4  12      886.54      889.96     44.27 o 
   9   4  12     1551.72     1580.89     59.10 o 
  10   4  12     4144.61     4077.38     92.70 o 
  11   4  12     1160.48     1241.27    122.51 o 
  12   4  12     1147.73     1182.38    127.05 o 
  13   4  12     1603.87     1494.33     84.20 o 
   1   5  12     4262.23     4452.64     75.56 o 
   2   5  12       13.40       36.18      8.55 o 
   3   5  12      841.30      885.15     24.33 o 
   4   5  12     2645.58     2671.57     50.03 o 
   5   5  12       64.61       65.63     10.28 o 
   6   5  12      236.23      244.24     17.05 o 
   7   5  12       69.11       72.90     13.76 o 
   8   5  12      465.03      577.20     31.22 o 
   9   5  12     1647.17     1796.95     66.79 o 
  10   5  12       88.24       86.01     22.43 o 
  11   5  12      287.25      257.87     38.04 o 
  12   5  12        4.73        0.92     21.77 o 
   0   6  12      732.13      710.25     44.11 o 
   1   6  12     4304.84     4536.63    110.07 o 
   2   6  12      686.59      708.13     34.41 o 
   3   6  12        6.86        0.81      8.62 o 
   4   6  12       12.13       33.56     11.62 o 
   5   6  12      574.59      547.17     29.19 o 
   6   6  12     2009.51     1985.25     56.74 o 
   7   6  12     3321.05     3332.44     96.93 o 
   8   6  12        5.27       -0.60     13.42 o 
   9   6  12      203.87      274.59     30.18 o 
  10   6  12      133.22      182.95     28.47 o 
  11   6  12     1964.29     1879.58     93.93 o 
   1   7  12     1065.40     1089.24     44.87 o 
   2   7  12     2187.22     2192.78     88.79 o 
   3   7  12     9678.12     9385.87    258.82 o 
   4   7  12     2955.87     2955.47     87.61 o 
   5   7  12     1376.27     1400.24     56.06 o 
   6   7  12       69.86       48.05     16.18 o 
   7   7  12     4015.95     3836.33     93.11 o 
   8   7  12     2301.28     2453.21     71.69 o 
   9   7  12     2601.51     2589.14     89.93 o 
   0   8  12      603.36      630.06     71.30 o 
   1   8  12     2053.31     2035.45     89.82 o 
   2   8  12       79.06       62.25     24.55 o 
   3   8  12        0.13       26.58     22.00 o 
   4   8  12      506.22      521.70     46.67 o 
   5   8  12     3244.75     2847.52     77.58 o 
   6   8  12      393.44      441.60     38.08 o 
   7   8  12      595.95      642.90     44.90 o 
   1   9  12      257.12      181.36     46.02 o 
   2   9  12        0.97       63.52     29.33 o 
   3   9  12        7.51       48.84     23.98 o 
   1   1  13     6802.41     6802.18    132.76 o 
   2   1  13    13518.77    13905.48    184.92 o 
   3   1  13    23590.62    24000.96    313.77 o 
   4   1  13    17751.86    17264.44    240.22 o 
   5   1  13     1335.83     1420.59     24.61 o 
   6   1  13     1362.40     1329.56     25.60 o 
   7   1  13     3186.10     3075.85     49.77 o 
   8   1  13     6294.78     6224.01     89.07 o 
   9   1  13     5219.91     5272.80     85.93 o 
  10   1  13     1177.40     1148.59     34.64 o 
  11   1  13      584.29      526.09     29.28 o 
  12   1  13      406.61      387.10     27.66 o 
  13   1  13     1447.22     1580.93     54.83 o 
  14   1  13     1998.13     2070.26     93.23 o 
   0   2  13    67462.67    63318.16   2669.57 o 
   1   2  13    44615.72    44651.05    666.07 o 
   2   2  13      586.93      566.46     14.45 o 
   3   2  13     1667.12     1732.19     26.36 o 
   4   2  13    10384.43    10243.65    137.72 o 
   5   2  13    15152.04    14865.20    172.64 o 
   6   2  13     7538.10     7526.23    118.86 o 
   7   2  13     9443.30     9221.56    133.06 o 
   8   2  13     7010.70     7108.15    114.93 o 
   9   2  13       67.29       74.35     11.98 o 
  10   2  13     3506.20     3641.65     72.91 o 
  11   2  13     5560.37     5681.79    136.77 o 
  12   2  13     4498.27     4556.83    119.95 o 
  13   2  13      287.58      299.48     31.78 o 
  14   2  13       26.05        4.60     19.43 o 
   1   3  13        9.19       38.96      7.02 o 
   2   3  13       14.54       32.30      5.89 o 
   3   3  13     5190.52     5175.84     72.45 o 
   4   3  13     7099.33     6936.87     92.17 o 
   5   3  13     1936.86     2089.99     39.98 o 
   6   3  13      989.78      943.55     24.63 o 
   7   3  13     3252.16     3214.42     95.48 o 
   8   3  13     1647.57     1789.71     44.92 o 
   9   3  13     1206.71     1210.17     41.28 o 
  10   3  13       62.88       96.18     16.40 o 
  11   3  13        0.12        0.64     12.27 o 
  12   3  13      498.02      480.88     35.69 o 
  13   3  13      227.83      263.62     31.13 o 
   0   4  13     1973.19     2070.92     52.21 o 
   1   4  13      406.35      390.73     26.69 o 
   2   4  13     4572.22     4889.73     81.21 o 
   3   4  13        4.94       10.37      5.60 o 
   4   4  13      521.59      469.23     32.55 o 
   5   4  13     2235.91     2332.65     44.92 o 
   6   4  13     6712.22     6338.79    107.92 o 
   7   4  13      486.07      446.49     25.12 o 
   8   4  13      169.00      181.29     16.01 o 
   9   4  13      146.48      162.02     24.33 o 
  10   4  13      356.57      321.28     24.64 o 
  11   4  13      623.61      664.02     41.86 o 
  12   4  13       67.93       52.47     27.86 o 
  13   4  13      410.97      460.39     51.24 o 
   1   5  13     2561.65     2592.86     57.61 o 
   2   5  13    13333.82    13585.95    231.74 o 
   3   5  13    15488.89    15339.62    232.53 o 
   4   5  13    11288.20    11375.01    178.36 o 
   5   5  13     2173.96     2264.88     50.47 o 
   6   5  13      147.82      148.27     14.82 o 
   7   5  13     3490.84     3383.40     78.61 o 
   8   5  13     7926.20     7766.29    159.92 o 
   9   5  13     3012.16     3275.74    144.15 o 
  10   5  13     1514.75     1478.81     98.91 o 
  11   5  13       23.87       42.18     19.96 o 
  12   5  13      179.72      198.44     37.64 o 
   0   6  13    15274.71    14377.98    352.33 o 
   1   6  13     5010.35     4730.33    114.20 o 
   2   6  13     1186.15     1182.53     45.15 o 
   3   6  13      274.52      247.31     18.90 o 
   4   6  13     2905.97     2730.15     58.58 o 
   5   6  13     5951.02     5901.88    120.23 o 
   6   6  13     4528.27     4390.01     97.26 o 
   7   6  13     1745.27     1877.03     56.82 o 
   8   6  13      141.14      161.57     20.80 o 
   9   6  13      734.37      708.99     44.82 o 
  10   6  13     3140.65     3038.15     97.98 o 
  11   6  13     1977.49     2099.90     80.98 o 
   1   7  13        8.30       13.43     12.12 o 
   2   7  13       15.94       17.69     20.61 o 
   3   7  13      634.44      589.18     47.04 o 
   4   7  13     1448.72     1379.79     56.19 o 
   5   7  13       70.68       94.03     21.20 o 
   6   7  13     2156.96     2019.99     60.19 o 
   7   7  13      130.39      141.54     25.17 o 
   8   7  13      616.31      646.54     38.09 o 
   9   7  13       22.78       41.15     21.84 o 
   0   8  13       12.68        2.59     29.82 o 
   1   8  13      261.16      368.59     42.14 o 
   2   8  13      810.05      800.07     55.83 o 
   3   8  13      401.12      390.08     41.34 o 
   4   8  13        2.79       18.76     31.11 o 
   5   8  13      676.58      772.44     45.90 o 
   6   8  13     1806.93     1860.41     71.78 o 
   7   8  13      345.04      384.73     37.12 o 
   1   9  13      622.21      729.38     58.21 o 
   2   9  13     2434.46     2333.32    103.97 o 
   3   9  13     1536.00     1606.61     84.28 o 
   0   0  14    26075.95    25870.73    587.34 o 
   1   0  14     6351.85     6215.76    108.42 o 
   2   0  14    28971.50    29812.22    555.83 o 
   3   0  14      443.15      418.12     24.75 o 
   4   0  14    15639.70    14896.23    284.40 o 
   5   0  14    16014.34    16068.69    307.13 o 
   6   0  14    53036.89    51529.95    812.60 o 
   7   0  14     9883.12     9937.37    173.64 o 
   8   0  14       56.66       68.50     13.47 o 
   9   0  14        2.65        4.57      9.18 o 
  10   0  14     1109.52     1275.06     90.75 o 
  11   0  14      860.22     1036.02     55.83 o 
  12   0  14     3841.69     4009.23    132.41 o 
  13   0  14     1706.49     1689.56     81.09 o 
  14   0  14     1129.34      982.35     63.67 o 
   1   1  14    11402.33    12262.28    164.55 o 
   2   1  14    18590.41    18198.67    341.78 o 
   3   1  14     7205.28     7226.12    102.22 o 
   4   1  14     6466.21     7169.28     94.34 o 
   5   1  14       81.48       86.35     12.21 o 
   6   1  14     1208.09     1300.17     27.15 o 
   7   1  14      462.17      459.05     15.21 o 
   8   1  14     6479.82     6747.91     95.64 o 
   9   1  14     2241.07     2149.10     45.35 o 
  10   1  14     4347.75     4293.34     81.91 o 
  11   1  14       55.46       63.07     15.32 o 
  12   1  14     2868.23     3025.30     77.46 o 
  13   1  14      546.54      638.61     41.80 o 
  14   1  14     1444.51     1476.30     64.47 o 
   0   2  14    12539.77    13225.20    214.82 o 
   1   2  14     1165.73     1272.57     24.48 o 
   2   2  14       17.85       44.49      6.34 o 
   3   2  14     2356.68     2607.77     36.64 o 
   4   2  14      861.28      976.92     20.39 o 
   5   2  14     1136.30     1112.86     23.13 o 
   6   2  14      165.78      189.28      9.47 o 
   7   2  14     1657.36     1599.13     32.07 o 
   8   2  14      545.90      534.72     18.20 o 
   9   2  14      809.96      726.62     26.58 o 
  10   2  14      530.18      489.80     23.83 o 
  11   2  14      974.83      932.05     49.96 o 
  12   2  14      687.07      702.59     41.94 o 
  13   2  14        0.55        3.36     16.55 o 
  14   2  14      138.90      129.27     27.08 o 
   1   3  14     3202.71     3171.94     54.86 o 
   2   3  14    30853.70    30201.72    430.96 o 
   3   3  14    10753.71    10987.16    139.10 o 
   4   3  14     9164.32     9224.71    119.53 o 
   5   3  14     3368.63     3552.87     53.52 o 
   6   3  14       88.16       64.20      9.57 o 
   7   3  14     3393.36     3240.52     77.58 o 
   8   3  14     9021.93     8609.69    159.21 o 
   9   3  14     5618.60     5455.97    273.00 o 
  10   3  14     4692.73     4569.62     99.74 o 
  11   3  14      329.86      275.44     23.85 o 
  12   3  14      290.55      377.52     32.50 o 
  13   3  14      116.74      154.19     26.90 o 
   0   4  14    22123.84    22373.39    416.84 o 
   1   4  14    13720.32    13864.65    205.12 o 
   2   4  14    14421.96    14722.21    197.32 o 
   3   4  14      384.35      384.10     14.87 o 
   4   4  14     6961.88     7004.40    104.27 o 
   5   4  14     9017.09     9064.99    131.83 o 
   6   4  14    23127.00    22933.51    338.97 o 
   7   4  14     2112.84     2092.09     58.57 o 
   8   4  14      238.21      240.30     26.52 o 
   9   4  14      481.29      452.60     37.65 o 
  10   4  14     2038.13     2106.11     60.51 o 
  11   4  14     1594.23     1403.16     57.38 o 
  12   4  14     1709.60     1628.33     85.02 o 
  13   4  14     1649.87     1574.90     86.86 o 
   1   5  14     1901.68     1836.84     45.70 o 
   2   5  14     3842.38     3791.13    120.99 o 
   3   5  14      304.00      375.43     19.81 o 
   4   5  14        2.49       27.34     10.37 o 
   5   5  14      450.18      420.50     21.17 o 
   6   5  14      265.00      350.98     20.18 o 
   7   5  14      211.78      220.71     20.30 o 
   8   5  14      762.76      824.25     51.37 o 
   9   5  14      505.03      589.00     40.02 o 
  10   5  14     1116.70     1249.46     57.05 o 
  11   5  14       14.30       40.88     19.84 o 
  12   5  14      960.89      988.97     69.77 o 
   0   6  14     3719.35     3847.41    119.31 o 
   1   6  14     1942.54     1960.25     62.35 o 
   2   6  14      208.11      230.12     22.70 o 
   3   6  14      125.63      114.87     18.68 o 
   4   6  14      597.09      601.92     25.83 o 
   5   6  14      197.95      225.94     18.66 o 
   6   6  14      296.45      372.77     33.87 o 
   7   6  14      686.15      705.38     41.73 o 
   8   6  14     1707.14     1650.71     53.82 o 
   9   6  14      223.08      185.39     27.09 o 
  10   6  14      854.16      931.47     72.27 o 
   1   7  14     1373.30     1394.28     45.07 o 
   2   7  14     6390.32     6267.56    187.82 o 
   3   7  14     3940.15     3722.38    128.09 o 
   4   7  14     4818.06     4903.67    157.16 o 
   5   7  14     1182.99     1105.40     50.44 o 
   6   7  14      370.30      338.99     40.30 o 
   7   7  14      322.59      324.55     49.61 o 
   8   7  14     3197.99     3115.63     83.40 o 
   9   7  14     1040.01      993.77     55.43 o 
   0   8  14     1572.11     1592.01    111.49 o 
   1   8  14      611.66      582.30     49.90 o 
   2   8  14       94.91      119.07     28.42 o 
   3   8  14       38.62       37.57     23.97 o 
   4   8  14     1081.13      930.99     59.25 o 
   5   8  14      554.00      552.60     64.82 o 
   6   8  14      947.18     1026.84     64.49 o 
   7   8  14      530.24      530.66     42.01 o 
   1   9  14        6.11        3.96     34.36 o 
   2   9  14      379.78      331.28    105.01 o 
   1   1  15     7859.64     8293.12    115.19 o 
   2   1  15     8898.84     9126.22    138.33 o 
   3   1  15    37542.80    37891.84    538.33 o 
   4   1  15     3409.89     3579.35     57.16 o 
   5   1  15     7009.66     7363.43     98.11 o 
   6   1  15       23.29       28.66      7.05 o 
   7   1  15    12149.65    11941.01    144.41 o 
   8   1  15     3191.18     3004.12     56.20 o 
   9   1  15     5744.35     5502.39     89.65 o 
  10   1  15      862.37      777.35     28.81 o 
  11   1  15      299.78      294.20     20.45 o 
  12   1  15      137.74      140.04     19.99 o 
  13   1  15     1010.00     1072.64     52.63 o 
  14   1  15        6.09      -17.39     17.39 o 
   0   2  15     7406.49     8062.48    261.27 o 
   1   2  15    72711.21    72700.48   1296.13 o 
   2   2  15     4163.00     4153.43     86.00 o 
   3   2  15     1948.52     1846.05     59.12 o 
   4   2  15     2369.82     2481.21     39.35 o 
   5   2  15    19652.14    19546.50    293.27 o 
   6   2  15     8843.97     8738.68    107.50 o 
   7   2  15    19936.13    19723.32    265.07 o 
   8   2  15       75.88       91.88     10.73 o 
   9   2  15      600.83      593.80     24.28 o 
  10   2  15      224.88      225.60     20.89 o 
  11   2  15    12435.72    12556.14    226.90 o 
  12   2  15     1014.99      947.28     47.61 o 
  13   2  15      260.19      278.38     31.51 o 
  14   2  15      909.82      982.69    101.12 o 
   1   3  15       72.47       74.67     11.05 o 
   2   3  15    13483.16    14367.94    211.78 o 
   3   3  15    12725.61    13446.90    182.63 o 
   4   3  15      749.38      789.41     19.05 o 
   5   3  15     6563.94     6656.20     90.69 o 
   6   3  15      259.77      275.91     15.70 o 
   7   3  15     9554.79     9023.12    231.67 o 
   8   3  15      379.49      412.33     27.71 o 
   9   3  15     1412.43     1426.69     45.72 o 
  10   3  15      574.89      579.16     33.12 o 
  11   3  15       70.63      101.96     17.52 o 
  12   3  15      415.06      413.85     34.11 o 
  13   3  15      660.60      775.63     47.08 o 
   0   4  15      681.64      648.69     26.32 o 
   1   4  15       24.20       35.11      6.75 o 
   2   4  15      328.92      394.14     20.62 o 
   3   4  15       17.30       28.07      9.18 o 
   4   4  15       73.69       65.89     12.76 o 
   5   4  15     2813.92     2677.53     66.64 o 
   6   4  15      841.38      949.71     30.75 o 
   7   4  15      590.87      538.21     27.43 o 
   8   4  15      451.68      387.23     24.70 o 
   9   4  15       55.05       70.30     15.82 o 
  10   4  15      160.61      158.44     20.50 o 
  11   4  15       23.76       32.96     15.71 o 
  12   4  15      141.17      159.23     34.69 o 
   1   5  15     6636.15     6719.32    124.20 o 
   2   5  15     2373.23     2418.25     56.80 o 
   3   5  15    13676.05    13551.47    233.38 o 
   4   5  15     3131.13     3193.03     64.21 o 
   5   5  15     2065.76     2104.34     49.09 o 
   6   5  15      334.05      368.52     20.76 o 
   7   5  15     1579.95     1633.00     49.97 o 
   8   5  15      572.70      585.27     31.07 o 
   9   5  15     6157.00     5951.68    148.80 o 
  10   5  15     1552.72     1578.63     64.98 o 
  11   5  15      888.47      851.71     49.22 o 
   0   6  15     1371.14     1345.27     61.24 o 
   1   6  15     5426.94     5297.67    126.44 o 
   2   6  15      575.19      562.63     34.84 o 
   3   6  15     1885.65     1727.86     57.53 o 
   4   6  15      853.52      805.79     29.85 o 
   5   6  15     2840.31     2926.06     63.76 o 
   6   6  15     1792.84     1768.22     53.64 o 
   7   6  15     4101.55     4085.63    111.84 o 
   8   6  15       67.29       97.28     22.27 o 
   9   6  15        7.91      -13.78     15.99 o 
  10   6  15      161.16      168.73     28.46 o 
   1   7  15       51.11       74.97     15.39 o 
   2   7  15      238.95      297.49     28.07 o 
   3   7  15      214.10      209.80     31.73 o 
   4   7  15      144.17      263.63     35.79 o 
   5   7  15      105.97       94.26     21.27 o 
   6   7  15      112.50      111.02     70.01 o 
   7   7  15      122.51      130.59     30.47 o 
   8   7  15        0.31       39.71     21.88 o 
   9   7  15      171.05      220.66     31.32 o 
   0   8  15     1358.02     1607.57    115.38 o 
   1   8  15     1554.66     1630.31     80.94 o 
   2   8  15       73.51       74.73     28.00 o 
   3   8  15      702.37      684.22     52.58 o 
   4   8  15       43.94       59.10     33.06 o 
   5   8  15     3221.02     3221.88    123.11 o 
   6   8  15       16.86       43.82     22.43 o 
   1   9  15     2261.28     2390.12    106.77 o 
   2   9  15       70.24       53.03     50.56 o 
   0   0  16   132143.52   126414.87   3130.86 o 
   1   0  16     2617.21     2648.22     53.92 o 
   2   0  16    53197.29    54802.56    867.46 o 
   3   0  16      424.82      285.11     22.45 o 
   4   0  16    10262.16     9904.78    169.21 o 
   5   0  16        4.92       11.64      7.03 o 
   6   0  16    58818.84    55935.99   1102.90 o 
   7   0  16     4195.66     4111.82     84.06 o 
   8   0  16     1581.14     1667.30     46.02 o 
   9   0  16      785.27      696.92     33.32 o 
  10   0  16    13881.79    13705.45    336.42 o 
  11   0  16     2482.16     2366.53     89.84 o 
  12   0  16     5494.73     5192.90    160.35 o 
  13   0  16       68.71        5.13     22.33 o 
  14   0  16        9.63       -1.51     22.33 o 
   1   1  16      991.30     1025.15     22.58 o 
   2   1  16    30856.31    31715.96    452.04 o 
   3   1  16     7992.37     8542.23    119.45 o 
   4   1  16    20185.74    20741.30    349.15 o 
   5   1  16      742.70      743.18     18.45 o 
   6   1  16      574.06      552.29     17.58 o 
   7   1  16     5729.67     5701.27     76.58 o 
   8   1  16    14897.63    14851.09    218.37 o 
   9   1  16      540.27      593.61     25.06 o 
  10   1  16     2137.69     2144.32     51.42 o 
  11   1  16        3.08       23.09     11.52 o 
  12   1  16     1560.93     1685.23     54.65 o 
  13   1  16       18.09       24.22     22.10 o 
  14   1  16      896.31     1013.44     54.18 o 
   0   2  16     6582.33     7517.29    141.65 o 
   1   2  16      470.15      553.81     19.55 o 
   2   2  16      821.64     1022.22     29.18 o 
   3   2  16      504.14      439.15     14.23 o 
   4   2  16       79.98       66.22      5.95 o 
   5   2  16     1301.18     1252.20     25.75 o 
   6   2  16     1286.28     1219.83     23.99 o 
   7   2  16       42.31       59.00      8.90 o 
   8   2  16      953.41      905.76     25.75 o 
   9   2  16      350.17      349.18     20.05 o 
  10   2  16       14.74       12.43     11.79 o 
  11   2  16       49.03       90.67     17.12 o 
  12   2  16      164.62      216.65     27.78 o 
  13   2  16        9.78       41.60     20.29 o 
   1   3  16        6.95       11.56      6.06 o 
   2   3  16    21399.87    21376.88    309.34 o 
   3   3  16     2822.84     2861.37     52.54 o 
   4   3  16    17621.44    17543.13    235.78 o 
   5   3  16      591.46      510.65     24.72 o 
   6   3  16        1.05       10.89      7.83 o 
   7   3  16      375.92      366.15     26.17 o 
   8   3  16     8593.95     8206.31    153.99 o 
   9   3  16      211.33      208.04     20.25 o 
  10   3  16     5021.18     4680.92    140.39 o 
  11   3  16      746.05      724.07     35.22 o 
  12   3  16      178.60      242.89     44.81 o 
  13   3  16       28.92       37.05     20.64 o 
   0   4  16    25611.77    25818.27    479.88 o 
   1   4  16     5865.48     6039.51     97.33 o 
   2   4  16     2343.76     2331.68     44.64 o 
   3   4  16     1631.53     1572.89     41.49 o 
   4   4  16    10883.95    10727.80    152.64 o 
   5   4  16        6.05       10.76      7.98 o 
   6   4  16    14775.73    14516.65    223.55 o 
   7   4  16      899.64      865.41     34.01 o 
   8   4  16     2280.34     2244.79     60.47 o 
   9   4  16      503.99      490.26     28.57 o 
  10   4  16     1516.49     1633.91     52.96 o 
  11   4  16     2003.46     1981.95     60.74 o 
  12   4  16     2905.01     2932.91    119.19 o 
   1   5  16      922.62      988.96     35.37 o 
   2   5  16     3495.68     3414.16     73.31 o 
   3   5  16      935.51     1062.52     35.64 o 
   4   5  16      313.37      377.32     20.50 o 
   5   5  16        9.28       13.03      9.80 o 
   6   5  16       25.25       18.32     10.41 o 
   7   5  16     1702.84     1644.61     55.92 o 
   8   5  16      480.04      562.99     45.38 o 
   9   5  16      968.20     1016.17     51.33 o 
  10   5  16      232.77      254.67     30.09 o 
  11   5  16       34.46       44.01     20.37 o 
   0   6  16     7119.70     7249.40    315.68 o 
   1   6  16      106.08      113.80     16.93 o 
   2   6  16     1161.33     1202.57     47.47 o 
   3   6  16      425.78      450.31     30.36 o 
   4   6  16     1444.23     1444.04     44.71 o 
   5   6  16      940.53      960.23     34.22 o 
   6   6  16     1199.64     1277.33     62.73 o 
   7   6  16       29.96       32.68     17.90 o 
   8   6  16       66.12       80.85     21.63 o 
   9   6  16        3.90      -10.73     15.57 o 
  10   6  16      323.95      275.61     33.13 o 
   1   7  16      283.63      325.23     23.72 o 
   2   7  16     7565.54     7717.65    176.00 o 
   3   7  16      378.00      402.07     39.68 o 
   4   7  16     4797.08     4568.66    150.72 o 
   5   7  16      197.50      231.27     48.62 o 
   6   7  16      359.94      295.80     46.02 o 
   7   7  16      141.93      175.80     27.51 o 
   8   7  16     3056.26     3151.29    162.70 o 
   0   8  16     2518.03     2454.13    146.50 o 
   1   8  16       14.80       42.13     25.67 o 
   2   8  16      772.19      708.71     42.27 o 
   3   8  16       55.51       28.85     25.28 o 
   4   8  16      577.76      586.67     53.80 o 
   5   8  16       52.22       40.78     25.54 o 
   6   8  16     1523.12     1552.31     82.12 o 
   1   9  16      316.19      343.48     44.89 o 
   1   1  17     9155.17     9023.95    125.61 o 
   2   1  17      261.01      344.03     14.42 o 
   3   1  17    39911.64    40262.25    520.86 o 
   4   1  17       11.71       32.72      7.88 o 
   5   1  17     5806.65     5881.64    124.78 o 
   6   1  17      412.60      424.91     15.89 o 
   7   1  17     5784.26     5782.08     83.73 o 
   8   1  17      143.38      167.33     12.66 o 
   9   1  17    12798.52    12625.96    197.47 o 
  10   1  17      315.31      340.70     21.18 o 
  11   1  17      135.39      125.28     19.92 o 
  12   1  17      130.77      132.72     19.62 o 
  13   1  17     1876.52     1939.48     71.78 o 
   0   2  17     1122.01      950.64     27.80 o 
   1   2  17    36622.20    36895.57    481.31 o 
   2   2  17     5606.83     6030.05    118.85 o 
   3   2  17     2123.51     2334.38     40.59 o 
   4   2  17      445.00      478.53     14.94 o 
   5   2  17    53156.35    52785.05    629.92 o 
   6   2  17     2953.52     2911.12     47.20 o 
   7   2  17    17049.23    17361.19    236.48 o 
   8   2  17      272.28      267.56     17.26 o 
   9   2  17      685.31      716.74     27.17 o 
  10   2  17      386.68      376.96     25.00 o 
  11   2  17     5270.08     5174.78    111.93 o 
  12   2  17      109.62       78.18     21.68 o 
  13   2  17     3136.77     2760.05     90.05 o 
   1   3  17     9919.84    10233.75    142.50 o 
   2   3  17     1828.61     1861.61     38.66 o 
   3   3  17    12063.10    12231.45    224.97 o 
   4   3  17      507.07      546.03     18.35 o 
   5   3  17      103.83      139.30     12.36 o 
   6   3  17        2.71        3.43      7.66 o 
   7   3  17      248.62      264.47     20.38 o 
   8   3  17        1.17       33.46     13.59 o 
   9   3  17     4737.20     4441.13    244.32 o 
  10   3  17       41.91       60.71     15.27 o 
  11   3  17        4.69      -12.23     12.23 o 
  12   3  17      342.78      334.39     31.92 o 
  13   3  17     1889.48     1987.12     74.88 o 
   0   4  17      754.53      866.13     46.72 o 
   1   4  17     3749.77     3902.70     68.06 o 
   2   4  17     2005.41     2202.23     52.00 o 
   3   4  17      174.59      181.39     14.80 o 
   4   4  17      488.38      493.21     21.99 o 
   5   4  17      494.20      465.41     24.35 o 
   6   4  17      407.71      445.57     22.29 o 
   7   4  17      879.28      772.23     32.83 o 
   8   4  17      709.93      737.30     33.47 o 
   9   4  17       35.55        4.66     13.18 o 
  10   4  17       27.35       40.08     15.86 o 
  11   4  17     1158.11     1165.75     46.30 o 
  12   4  17        0.09       46.50     28.37 o 
   1   5  17     6016.15     6073.76    103.31 o 
   2   5  17      345.04      364.19     20.77 o 
   3   5  17    20375.67    20351.39    341.15 o 
   4   5  17       22.09       71.10     12.74 o 
   5   5  17     1998.37     2022.15     48.70 o 
   6   5  17      220.83      250.23     18.80 o 
   7   5  17     3576.44     3513.64     82.82 o 
   8   5  17       83.66      109.44     22.61 o 
   9   5  17     7160.27     6797.35    166.12 o 
  10   5  17      304.01      246.96     30.11 o 
  11   5  17      818.87      823.76     49.28 o 
   0   6  17      264.05      262.88     30.62 o 
   1   6  17     8279.70     8130.81    154.94 o 
   2   6  17      100.81      122.13     21.15 o 
   3   6  17      204.51      237.24     24.42 o 
   4   6  17      248.89      297.40     27.15 o 
   5   6  17     7551.37     7543.03    130.80 o 
   6   6  17       78.10       83.48     22.12 o 
   7   6  17     1504.83     1523.21     81.30 o 
   8   6  17        0.46       -2.10     21.88 o 
   9   6  17      374.75      388.47     36.26 o 
  10   6  17      333.02      341.71     42.30 o 
   1   7  17      362.10      340.13     24.89 o 
   2   7  17       51.02      118.31     22.17 o 
   3   7  17      302.32      250.73     34.69 o 
   4   7  17      650.52      707.16     52.58 o 
   5   7  17        0.63      -16.02     16.02 o 
   6   7  17      232.12      244.76     38.04 o 
   7   7  17       17.04       38.89     25.67 o 
   8   7  17      137.83      155.16     35.75 o 
   0   8  17     1748.10     1717.76    120.57 o 
   1   8  17     2295.34     2514.40    106.23 o 
   2   8  17        0.62       -6.51     15.89 o 
   3   8  17     1310.87     1123.12     66.45 o 
   4   8  17       33.61       38.42     29.17 o 
   5   8  17      951.85     1089.81     66.24 o 
   6   8  17      129.21      171.13     55.75 o 
   0   0  18    80494.54    76017.26   1696.66 o 
   1   0  18     4423.62     5396.92     98.90 o 
   2   0  18     6219.83     6181.88    129.80 o 
   3   0  18      342.93      317.63     25.20 o 
   4   0  18    14205.27    13312.06    320.46 o 
   5   0  18     1213.59     1257.25     35.93 o 
   6   0  18    31393.18    30305.85    488.54 o 
   7   0  18        0.97        5.81     11.41 o 
   8   0  18    15472.96    14900.35    254.95 o 
   9   0  18        1.26       -5.53     11.67 o 
  10   0  18     8740.07     8778.60    230.99 o 
  11   0  18       29.44       79.06     23.78 o 
  12   0  18     9164.14     8490.69    233.76 o 
  13   0  18       26.98       35.82     23.36 o 
   1   1  18      218.18      337.93     19.91 o 
   2   1  18     5766.31     5621.71    103.16 o 
   3   1  18      121.27       88.35      9.95 o 
   4   1  18    24780.19    25032.13    362.84 o 
   5   1  18        0.10       23.77      6.83 o 
   6   1  18     2071.11     2045.37     38.09 o 
   7   1  18      336.26      333.77     15.56 o 
   8   1  18     7479.95     7637.89    107.87 o 
   9   1  18      179.98      187.88     17.62 o 
  10   1  18     1333.57     1335.01     39.89 o 
  11   1  18      120.22      123.05     15.92 o 
  12   1  18      470.83      408.71     33.47 o 
  13   1  18       24.59       54.28     25.40 o 
   0   2  18      597.82      772.66     49.81 o 
   1   2  18     2016.89     2458.19     41.72 o 
   2   2  18     2868.72     3086.59     50.28 o 
   3   2  18     3051.02     3178.24     69.19 o 
   4   2  18       14.80       22.73      6.12 o 
   5   2  18      119.36      153.78     11.16 o 
   6   2  18     2496.90     2456.24     42.17 o 
   7   2  18      345.41      406.63     17.53 o 
   8   2  18      556.60      466.01     21.87 o 
   9   2  18      890.97      816.44     29.48 o 
  10   2  18      148.38      155.56     18.86 o 
  11   2  18      277.66      306.57     25.06 o 
  12   2  18        1.27       -1.83     15.80 o 
  13   2  18       23.72       73.55     25.14 o 
   1   3  18        0.40        7.68      6.75 o 
   2   3  18    27360.55    27962.15    402.92 o 
   3   3  18     1892.16     2073.61     59.05 o 
   4   3  18    32895.65    33639.47    550.38 o 
   5   3  18        6.79        6.70      6.92 o 
   6   3  18      307.74      294.75     17.15 o 
   7   3  18     2703.11     2598.36     64.47 o 
   8   3  18    12162.48    11671.77    209.33 o 
   9   3  18      394.34      506.04     31.19 o 
  10   3  18     2426.86     2289.14     89.07 o 
  11   3  18      175.43      144.80     20.48 o 
  12   3  18      173.25      227.85     27.78 o 
  13   3  18      205.19      251.20     30.99 o 
   0   4  18    45403.21    44491.70    814.63 o 
   1   4  18     3401.58     3582.64     76.53 o 
   2   4  18     4264.40     4410.55     88.55 o 
   3   4  18        0.78        7.64      8.90 o 
   4   4  18     5094.06     4819.70     87.22 o 
   5   4  18      690.03      705.42     26.08 o 
   6   4  18     9806.13    10055.60    182.57 o 
   7   4  18      381.47      382.08     25.26 o 
   8   4  18     4548.01     4497.82     98.95 o 
   9   4  18      404.83      414.36     31.44 o 
  10   4  18     4654.36     4618.56    104.73 o 
  11   4  18      354.24      384.35     29.32 o 
  12   4  18     4932.11     4945.50    168.20 o 
   1   5  18       97.37       88.86     15.34 o 
   2   5  18      675.96      741.38     35.69 o 
   3   5  18      935.79     1084.47     37.18 o 
   4   5  18    10133.46    10256.73    200.78 o 
   5   5  18      116.33      100.55     13.91 o 
   6   5  18      844.57      853.18     35.37 o 
   7   5  18      552.65      580.51     31.75 o 
   8   5  18     1093.18     1254.81     78.40 o 
   9   5  18       46.42       98.22     19.87 o 
  10   5  18      124.15      125.95     25.15 o 
  11   5  18       18.39        8.42     20.32 o 
   0   6  18     2796.46     2739.90    146.50 o 
   1   6  18       98.17      115.63     17.08 o 
   2   6  18     1164.80     1180.75     48.28 o 
   3   6  18      337.98      357.16     47.82 o 
   4   6  18     2221.89     2274.28     71.86 o 
   5   6  18       46.62      112.21     16.58 o 
   6   6  18     4068.76     4049.52     92.98 o 
   7   6  18      131.41      151.43     24.57 o 
   8   6  18       81.99       95.57     22.85 o 
   9   6  18      108.71      109.82     24.40 o 
  10   6  18       54.93       62.31     23.22 o 
   1   7  18        0.85      -11.88     11.88 o 
   2   7  18     7761.43     7686.74    152.53 o 
   3   7  18        3.38       14.26     21.41 o 
   4   7  18     1807.60     1739.63     82.12 o 
   5   7  18       37.33       20.66     20.49 o 
   6   7  18       55.55       36.66     36.95 o 
   7   7  18        1.86       22.04     25.67 o 
   8   7  18     3245.73     3516.73    139.62 o 
   0   8  18     3928.36     3722.03    194.46 o 
   1   8  18       75.97       78.93     22.99 o 
   2   8  18      336.17      319.16     32.57 o 
   3   8  18        0.56        6.67     21.94 o 
   4   8  18     1172.34     1125.59     68.84 o 
   5   8  18      352.49      482.27     75.19 o 
   1   1  19    13521.24    13790.11    187.21 o 
   2   1  19     2866.90     2756.04     47.44 o 
   3   1  19    23382.41    23340.15    308.14 o 
   4   1  19      910.23      999.43     50.68 o 
   5   1  19     6380.97     6230.85     94.08 o 
   6   1  19       36.77       42.64      9.21 o 
   7   1  19     2162.50     2141.59     40.69 o 
   8   1  19     1666.56     1672.18     38.92 o 
   9   1  19    13853.59    13513.78    210.78 o 
  10   1  19      273.01      317.76     30.64 o 
  11   1  19      232.26      233.24     19.44 o 
  12   1  19      494.86      593.02     39.42 o 
  13   1  19     1604.51     1639.60     66.29 o 
   0   2  19       71.41      116.84     13.12 o 
   1   2  19    29801.45    29670.44    379.25 o 
   2   2  19     4067.84     4103.51     86.24 o 
   3   2  19      646.60      691.09     19.17 o 
   4   2  19      664.19      735.30     36.95 o 
   5   2  19    25900.23    25119.15    304.23 o 
   6   2  19     4535.77     4566.67     67.95 o 
   7   2  19    18708.07    18174.83    249.63 o 
   8   2  19     2019.76     1999.70     47.28 o 
   9   2  19      403.29      475.65     39.25 o 
  10   2  19      130.18      160.29     19.51 o 
  11   2  19     5235.68     5157.81    114.33 o 
  12   2  19      443.08      493.30     37.12 o 
  13   2  19     2889.54     2696.64     89.15 o 
   1   3  19    11704.34    11783.82    163.31 o 
   2   3  19     5552.51     5345.66     89.28 o 
   3   3  19     5387.21     5375.70     90.13 o 
   4   3  19      241.41      281.34     15.51 o 
   5   3  19      426.60      482.85     21.02 o 
   6   3  19        6.96       -4.67     10.23 o 
   7   3  19       42.37       43.54     13.51 o 
   8   3  19       23.62       76.79     15.94 o 
   9   3  19     4499.68     4586.44    100.70 o 
  10   3  19      956.63     1028.22     45.47 o 
  11   3  19       12.87       12.30     13.77 o 
  12   3  19      387.94      404.14     34.52 o 
   0   4  19     2595.42     2824.71     70.53 o 
   1   4  19     4409.42     4407.01     87.13 o 
   2   4  19      166.24      195.28     15.94 o 
   3   4  19      274.88      266.27     18.41 o 
   4   4  19      678.51      646.15     27.56 o 
   5   4  19     2469.91     2463.90     54.44 o 
   6   4  19      383.33      478.39     36.86 o 
   7   4  19      768.44      704.00     32.88 o 
   8   4  19      857.11      893.17     37.54 o 
   9   4  19       65.56       62.01     20.08 o 
  10   4  19      289.80      284.23     34.80 o 
  11   4  19      636.15      612.36     37.74 o 
  12   4  19        0.34       15.86     25.23 o 
   1   5  19     6512.94     6406.07    126.00 o 
   2   5  19     1839.89     1875.03     49.21 o 
   3   5  19    18539.48    18639.91    315.42 o 
   4   5  19       80.30      113.40     16.15 o 
   5   5  19     1827.45     1761.10     57.88 o 
   6   5  19      300.77      316.69     23.99 o 
   7   5  19     5863.77     5604.85    118.06 o 
   8   5  19      779.20      811.58     37.65 o 
   9   5  19     5652.50     5083.67    274.02 o 
  10   5  19       64.97       61.66     26.15 o 
  11   5  19      253.85      227.46     30.26 o 
   0   6  19      537.43      574.67     43.36 o 
   1   6  19     7691.68     7571.58    147.86 o 
   2   6  19      121.56      122.95     24.40 o 
   3   6  19       13.32       24.49     16.53 o 
   4   6  19     1720.89     1626.21     59.44 o 
   5   6  19     6865.71     6712.90    133.51 o 
   6   6  19     1860.48     1867.43     57.05 o 
   7   6  19     2647.49     2767.99     88.10 o 
   8   6  19       30.03       39.60     19.71 o 
   9   6  19      846.96      794.96     48.65 o 
  10   6  19       17.41       10.96     19.17 o 
   1   7  19      617.30      595.34     32.65 o 
   2   7  19      308.31      357.54     27.43 o 
   3   7  19       55.54       12.18     21.02 o 
   4   7  19      392.11      440.11     43.55 o 
   5   7  19       23.19       14.90     20.84 o 
   6   7  19       44.09       44.08     36.30 o 
   7   7  19       65.96       47.54     27.46 o 
   8   7  19       39.04       57.56     29.70 o 
   0   8  19     2607.03     2976.59    169.83 o 
   1   8  19     2305.08     2609.56     86.58 o 
   2   8  19        3.96      -15.14     15.14 o 
   3   8  19      903.29      858.70     60.32 o 
   4   8  19        2.12       14.99     41.49 o 
   5   8  19     1226.44     1398.84    117.97 o 
   0   0  20    50004.93    50224.90   1129.44 o 
   1   0  20     7195.29     6991.76    125.59 o 
   2   0  20     7187.78     6921.12    124.94 o 
   3   0  20     3518.13     3517.33     83.20 o 
   4   0  20    11251.63    13047.21    435.60 o 
   5   0  20      717.94      815.55     37.91 o 
   6   0  20    22955.77    22533.97    370.03 o 
   7   0  20     6010.34     5931.80    115.12 o 
   8   0  20     5524.05     5118.81    104.12 o 
   9   0  20     1312.60     1182.66     68.07 o 
  10   0  20     1464.55     1573.74     81.03 o 
  11   0  20     6714.49     6886.95    194.79 o 
  12   0  20     4722.40     4637.88    149.35 o 
  13   0  20       31.72        2.48     21.94 o 
   1   1  20      739.66      840.27     29.67 o 
   2   1  20    15000.40    14848.55    201.58 o 
   3   1  20    12180.52    12664.92    174.13 o 
   4   1  20     8232.89     8321.06    119.71 o 
   5   1  20     2573.66     2623.26     95.34 o 
   6   1  20     2594.99     2619.73     49.98 o 
   7   1  20     9229.04     8915.31    121.72 o 
   8   1  20      881.64      973.14     38.24 o 
   9   1  20      429.80      444.77     27.21 o 
  10   1  20     1827.48     1890.77     48.96 o 
  11   1  20       66.06       62.41     14.07 o 
  12   1  20      327.37      372.33     32.55 o 
  13   1  20        6.36       10.67     18.49 o 
   0   2  20     6003.39     6002.04    127.39 o 
   1   2  20      224.36      273.07     21.09 o 
   2   2  20      676.52      755.33     20.35 o 
   3   2  20      413.33      417.70     22.80 o 
   4   2  20     1031.10      996.08     38.07 o 
   5   2  20     1408.79     1326.00     43.04 o 
   6   2  20      295.23      332.90     18.92 o 
   7   2  20       84.88      119.97     14.18 o 
   8   2  20       52.66       55.60     13.52 o 
   9   2  20        7.00       25.11     12.89 o 
  10   2  20      207.75      189.60     20.83 o 
  11   2  20      194.19      263.90     24.28 o 
  12   2  20      388.33      347.04     31.95 o 
  13   2  20       13.20        2.65     18.78 o 
   1   3  20      854.06      877.12     34.58 o 
   2   3  20    23346.38    23133.95    337.20 o 
   3   3  20     2197.06     2145.61     93.99 o 
   4   3  20    12443.09    12214.70    186.67 o 
   5   3  20       93.36      106.59     13.21 o 
   6   3  20     1331.03     1229.46     40.13 o 
   7   3  20     1788.09     1903.71     53.61 o 
   8   3  20    14226.18    13304.47    236.23 o 
   9   3  20      547.52      597.59     31.79 o 
  10   3  20     5802.82     5372.61    116.07 o 
  11   3  20       26.83       12.21     13.56 o 
  12   3  20       67.17      104.27     25.23 o 
   0   4  20    19983.71    20521.34    686.06 o 
   1   4  20     5859.92     5885.81    135.68 o 
   2   4  20     8367.20     8352.47    152.04 o 
   3   4  20     5190.56     5040.36    100.49 o 
   4   4  20     3033.85     3011.34     68.91 o 
   5   4  20      129.37      161.35     15.69 o 
   6   4  20    14759.22    14618.47    439.18 o 
   7   4  20     2191.27     2162.68     66.31 o 
   8   4  20      575.99      539.92     36.49 o 
   9   4  20        7.15        6.54     13.67 o 
  10   4  20     3700.16     3496.48     87.52 o 
  11   4  20     2582.09     2541.96     73.06 o 
  12   4  20     2465.86     2316.52     81.43 o 
   1   5  20      123.78      186.79     18.88 o 
   2   5  20     2314.18     2500.53     61.75 o 
   3   5  20      162.04      213.19     18.83 o 
   4   5  20      594.56      611.97     30.70 o 
   5   5  20        1.49       -3.86     11.46 o 
   6   5  20      100.67      113.77     17.79 o 
   7   5  20     1581.15     1618.80     63.25 o 
   8   5  20     2798.47     2736.32     73.46 o 
   9   5  20      214.56      252.63     28.44 o 
  10   5  20      574.72      541.19     41.40 o 
  11   5  20        3.50       -4.77     17.12 o 
   0   6  20     1678.93     1890.83     79.50 o 
   1   6  20     1137.96     1288.06     45.07 o 
   2   6  20      411.00      472.07     28.38 o 
   3   6  20      761.05      771.16     40.53 o 
   4   6  20     1129.52     1261.42     52.59 o 
   5   6  20     3065.44     3164.41     91.63 o 
   6   6  20     2665.03     2710.34     86.50 o 
   7   6  20       42.27       73.03     20.68 o 
   8   6  20      583.52      687.34     45.17 o 
   9   6  20      180.74      192.59     39.55 o 
   1   7  20     1924.67     2039.66     60.85 o 
   2   7  20     3420.96     3428.07     85.11 o 
   3   7  20     2197.94     2250.62     75.99 o 
   4   7  20     4727.35     4770.63    162.05 o 
   5   7  20       75.63      104.93     27.72 o 
   6   7  20       45.90       54.45     40.19 o 
   7   7  20      205.47      329.29     63.52 o 
   0   8  20     1906.03     2032.79    137.42 o 
   1   8  20     2063.14     2073.30     75.98 o 
   2   8  20      316.48      306.63     32.27 o 
   3   8  20      216.03      249.84     30.18 o 
   4   8  20     1571.71     1482.04    106.95 o 
   5   8  20      668.36      775.26     93.34 o 
   1   1  21     1762.80     1819.90     36.06 o 
   2   1  21    11209.62    11451.00    159.61 o 
   3   1  21    24483.96    24290.18    321.53 o 
   4   1  21     4617.55     4586.39     72.84 o 
   5   1  21     3362.62     3384.07     64.07 o 
   6   1  21      285.22      293.96     18.94 o 
   7   1  21     4149.71     4192.16     72.53 o 
   8   1  21     6303.25     5989.12     96.65 o 
   9   1  21     2802.19     2628.25     59.04 o 
  10   1  21     1285.92     1318.12     40.48 o 
  11   1  21     1872.65     1804.47     49.59 o 
  12   1  21      645.92      734.36     45.06 o 
  13   1  21      526.94      535.64     52.51 o 
   0   2  21     7203.53     7363.01    152.39 o 
   1   2  21    28078.22    28320.97    343.60 o 
   2   2  21     2606.26     2672.19     43.57 o 
   3   2  21     1194.96     1182.03     27.00 o 
   4   2  21     5653.17     5621.55     90.16 o 
   5   2  21    10707.81    10685.79    167.85 o 
   6   2  21    11851.92    11371.61    225.63 o 
   7   2  21     7815.97     7577.47    128.15 o 
   8   2  21       71.75       68.73     13.24 o 
   9   2  21      174.88      160.68     19.11 o 
  10   2  21     2612.29     2636.80     69.75 o 
  11   2  21     7217.39     7353.51    163.60 o 
  12   2  21     1292.49     1326.10     57.64 o 
  13   2  21      409.97      334.68     34.48 o 
   1   3  21     1321.69     1359.75     30.74 o 
   2   3  21    11290.30    10955.89    168.85 o 
   3   3  21     9642.23     9308.22    146.46 o 
   4   3  21       80.50       90.52     11.42 o 
   5   3  21     3819.59     3845.83     81.75 o 
   6   3  21      860.49      802.98     32.90 o 
   7   3  21     4796.21     4450.75    132.67 o 
   8   3  21     2246.24     2183.82     60.37 o 
   9   3  21       85.64      135.70     19.08 o 
  10   3  21      368.04      414.96     29.25 o 
  11   3  21      576.48      608.66     34.64 o 
  12   3  21      188.99      246.13     29.46 o 
   0   4  21     5636.72     5666.24    124.51 o 
   1   4  21     1448.46     1507.28     47.71 o 
   2   4  21      774.17      814.66     30.47 o 
   3   4  21      114.61      147.62     17.22 o 
   4   4  21      350.91      345.94     21.74 o 
   5   4  21     2232.91     2217.22     62.69 o 
   6   4  21      512.78      554.04     30.00 o 
   7   4  21     1235.40     1194.90     58.08 o 
   8   4  21      781.80      718.56     34.77 o 
   9   4  21        7.97       -4.60     13.02 o 
  10   4  21      104.83      105.00     19.77 o 
  11   4  21      117.40      121.36     21.41 o 
   1   5  21     2263.67     2260.52     60.01 o 
   2   5  21     5780.45     5856.92    103.65 o 
   3   5  21    10890.58    10649.34    192.53 o 
   4   5  21     2321.87     2416.25     61.99 o 
   5   5  21     1533.05     1597.83     69.80 o 
   6   5  21       79.61       92.41     17.18 o 
   7   5  21     2445.73     2216.90     63.54 o 
   8   5  21      917.98     1112.51     44.35 o 
   9   5  21     3622.78     3298.82    103.10 o 
  10   5  21      570.84      629.30     43.83 o 
   0   6  21     7378.24     7187.65    203.11 o 
   1   6  21     5002.31     4625.10    102.31 o 
   2   6  21     1157.36     1069.46     49.77 o 
   3   6  21       70.42       62.83     19.02 o 
   4   6  21     2353.08     2395.45     76.85 o 
   5   6  21     3528.03     3262.33     94.12 o 
   6   6  21     2369.75     2412.70     77.09 o 
   7   6  21     2265.31     2286.39     79.19 o 
   8   6  21       11.07       18.96     19.57 o 
   9   6  21        7.04        3.36     30.07 o 
   1   7  21      450.44      484.20     30.89 o 
   2   7  21      686.30      742.66     37.81 o 
   3   7  21      622.03      594.07     40.44 o 
   4   7  21      204.93      249.80     37.05 o 
   5   7  21       21.67       20.74     32.41 o 
   6   7  21        1.00        3.89     29.82 o 
   7   7  21      737.79      775.26     93.34 o 
   0   8  21      425.77      579.50     77.79 o 
   1   8  21      468.14      602.14     42.27 o 
   2   8  21       74.44       81.80     24.06 o 
   3   8  21      378.96      396.08     36.03 o 
   4   8  21       51.65      107.51     38.24 o 
   0   0  22    10201.93     9773.68    242.18 o 
   1   0  22    25025.70    25166.15    411.09 o 
   2   0  22    11204.68    11324.26    195.38 o 
   3   0  22      152.20      167.91     17.11 o 
   4   0  22    11452.51    11245.31    320.22 o 
   5   0  22    22447.68    22474.00    428.46 o 
   6   0  22    28006.82    27444.07    637.44 o 
   7   0  22      193.23      251.59     26.95 o 
   8   0  22      117.63      161.92     20.18 o 
   9   0  22     2952.81     2827.19     80.83 o 
  10   0  22      577.34      550.68     43.48 o 
  11   0  22     3171.63     3192.43    113.19 o 
  12   0  22     2448.64     2251.90     93.96 o 
  13   0  22     2059.24     1898.65     91.40 o 
   1   1  22     6776.92     6636.25     98.84 o 
   2   1  22    13508.68    13220.68    182.62 o 
   3   1  22    17941.48    18111.49    225.72 o 
   4   1  22     3733.00     3815.29     63.41 o 
   5   1  22       82.45       91.93     10.81 o 
   6   1  22      103.88      119.99     15.12 o 
   7   1  22     7685.39     7871.35    131.99 o 
   8   1  22     5585.30     5032.82    121.86 o 
   9   1  22     4489.53     4338.54     84.67 o 
  10   1  22     5862.82     5447.97    102.40 o 
  11   1  22      130.59      118.90     19.23 o 
  12   1  22      265.02      282.39     29.88 o 
  13   1  22      499.55      620.56     43.06 o 
   0   2  22     5040.41     5358.83    185.62 o 
   1   2  22      394.41      374.13     24.86 o 
   2   2  22        0.93        7.12      5.82 o 
   3   2  22     1774.41     1802.51     36.33 o 
   4   2  22       47.71       78.32      9.49 o 
   5   2  22      880.85      882.82     28.21 o 
   6   2  22      587.63      600.55     21.87 o 
   7   2  22     1830.71     1765.01     45.05 o 
   8   2  22     1672.30     1665.64     44.38 o 
   9   2  22      704.15      691.00     33.47 o 
  10   2  22       14.17       30.05     15.46 o 
  11   2  22      141.66      202.93     23.13 o 
  12   2  22      394.57      396.75     34.28 o 
   1   3  22     3772.75     3750.27     63.10 o 
   2   3  22     9331.61     8984.92    130.25 o 
   3   3  22    11843.78    11619.92    179.60 o 
   4   3  22     3632.16     3843.51     80.04 o 
   5   3  22     1183.86     1303.66     55.76 o 
   6   3  22      503.72      550.46     28.87 o 
   7   3  22      969.83      937.39     37.31 o 
   8   3  22     1199.80     1217.23     48.84 o 
   9   3  22     2609.91     2461.02    133.86 o 
  10   3  22     2045.73     1862.46     86.64 o 
  11   3  22       54.18       78.92     18.23 o 
  12   3  22      101.35      165.06     26.18 o 
   0   4  22     4475.32     4797.89    109.63 o 
   1   4  22     5038.68     5160.70     92.06 o 
   2   4  22     6890.02     6914.75    117.83 o 
   3   4  22       82.89       70.27     17.48 o 
   4   4  22      951.88      957.43     34.71 o 
   5   4  22    20084.52    19742.10    345.05 o 
   6   4  22     8094.93     7736.60    149.43 o 
   7   4  22     3643.81     3591.01    118.45 o 
   8   4  22        2.98        0.99     12.73 o 
   9   4  22      478.32      437.01     29.82 o 
  10   4  22       22.56       12.60     18.44 o 
  11   4  22     2065.56     2166.12     71.86 o 
   1   5  22      668.76      673.75     31.22 o 
   2   5  22      903.86      860.93     36.00 o 
   3   5  22     1982.59     2080.25     55.76 o 
   4   5  22       87.10      135.27     22.58 o 
   5   5  22       65.75       59.30     14.48 o 
   6   5  22      805.15      816.88     40.85 o 
   7   5  22      360.11      381.04     28.06 o 
   8   5  22       32.37       27.29     16.35 o 
   9   5  22       34.32       75.66     19.10 o 
  10   5  22      513.20      543.22     41.86 o 
   0   6  22     5250.16     5276.00    161.36 o 
   1   6  22     1800.08     1935.32     58.29 o 
   2   6  22        2.25       -4.30     12.38 o 
   3   6  22      229.96      177.56     25.11 o 
   4   6  22      675.24      674.97     40.18 o 
   5   6  22       47.72       44.91     19.52 o 
   6   6  22     1059.77     1075.48     67.41 o 
   7   6  22     1335.32     1439.00     73.50 o 
   8   6  22     1507.78     1497.24     64.55 o 
   9   6  22       26.84       13.26     20.29 o 
   1   7  22      274.44      248.00     24.62 o 
   2   7  22     3325.59     3343.51     85.40 o 
   3   7  22     2416.09     2623.68     73.87 o 
   4   7  22     3003.60     3136.75    121.95 o 
   5   7  22      900.90     1044.92    101.12 o 
   6   7  22      402.67      357.81     66.12 o 
   7   7  22      969.58     1003.43    101.12 o 
   0   8  22     2192.43     2004.27    138.72 o 
   1   8  22     1050.73     1052.00     53.58 o 
   2   8  22      316.27      335.92     35.13 o 
   3   8  22       70.67       48.63     21.92 o 
   4   8  22      882.19      780.67     60.71 o 
   1   1  23     3391.37     3367.55     57.68 o 
   2   1  23    16343.55    16231.80    221.15 o 
   3   1  23     6491.46     6619.28     92.15 o 
   4   1  23    13814.76    13723.59    208.99 o 
   5   1  23     1840.64     1798.56     38.52 o 
   6   1  23     2311.46     2274.66     51.64 o 
   7   1  23      630.85      615.15     51.92 o 
   8   1  23     6264.22     6011.80    140.55 o 
   9   1  23     2267.70     2252.42    100.01 o 
  10   1  23     1076.10     1037.67     36.34 o 
  11   1  23      550.41      552.74     32.19 o 
  12   1  23       12.45       32.41     18.59 o 
   0   2  23    58943.85    56945.71   1038.67 o 
   1   2  23    10486.83    10626.06    138.28 o 
   2   2  23     1313.43     1320.29     30.73 o 
   3   2  23      597.04      643.25     20.28 o 
   4   2  23    14057.15    13781.63    278.00 o 
   5   2  23     1953.41     1919.22     39.53 o 
   6   2  23     7888.19     8110.28    132.54 o 
   7   2  23     4932.57     4760.93     91.44 o 
   8   2  23     1543.68     1584.29     49.33 o 
   9   2  23       59.31       60.40     15.62 o 
  10   2  23     7114.94     6949.83    141.17 o 
  11   2  23     1370.24     1284.89     48.07 o 
  12   2  23     3812.19     3751.31    112.58 o 
   1   3  23        4.21       13.54      8.14 o 
   2   3  23     2796.03     2767.81     63.88 o 
   3   3  23     1071.44     1112.78     31.24 o 
   4   3  23    11748.88    11806.05    305.95 o 
   5   3  23     3530.49     3429.35     76.77 o 
   6   3  23     3933.73     4033.21    101.94 o 
   7   3  23      427.94      412.99     26.72 o 
   8   3  23     3664.49     3528.65    104.85 o 
   9   3  23     1504.52     1377.83     48.84 o 
  10   3  23      177.60      182.50     21.67 o 
  11   3  23       38.16       11.55     15.10 o 
  12   3  23        0.73      -14.74     16.13 o 
   0   4  23       49.69      118.39     25.46 o 
   1   4  23     1138.52     1147.10     33.72 o 
   2   4  23     1186.61     1209.07     35.10 o 
   3   4  23        1.05       -8.53      8.53 o 
   4   4  23       17.76       53.89     13.21 o 
   5   4  23     1747.94     1799.82     51.86 o 
   6   4  23     3356.16     3241.94     89.49 o 
   7   4  23      537.84      545.85     30.94 o 
   8   4  23      456.59      497.47     30.63 o 
   9   4  23      161.33      171.57     22.02 o 
  10   4  23       26.98        9.69     16.03 o 
  11   4  23      165.47      223.13     25.04 o 
   1   5  23     1761.45     1797.30     53.55 o 
   2   5  23     4166.29     4341.07     97.04 o 
   3   5  23     3563.45     3501.70    179.45 o 
   4   5  23     5195.50     5296.62    110.40 o 
   5   5  23      376.71      440.19     27.13 o 
   6   5  23       11.34       10.85     15.92 o 
   7   5  23      641.98      608.70     34.12 o 
   8   5  23     4741.44     4858.81    113.02 o 
   9   5  23     1478.95     1528.27     87.20 o 
  10   5  23     2024.51     2186.31     81.46 o 
   0   6  23     5576.33     5645.16    418.10 o 
   1   6  23     3114.12     2968.82     76.46 o 
   2   6  23      273.60      350.85     26.83 o 
   3   6  23      547.98      507.48     36.11 o 
   4   6  23     1994.20     1951.29     69.04 o 
   5   6  23     1261.38     1288.67     70.51 o 
   6   6  23     4091.15     3806.10    236.60 o 
   7   6  23     1770.08     1856.15     67.74 o 
   8   6  23      843.08      831.36     49.21 o 
   1   7  23      305.68      314.22     27.13 o 
   2   7  23      352.80      425.72     31.28 o 
   3   7  23        2.10       42.02     18.27 o 
   4   7  23      268.43      197.57     34.80 o 
   5   7  23       97.48       95.94     46.67 o 
   6   7  23      849.66      812.86     94.64 o 
   0   8  23      625.14      684.28     55.93 o 
   1   8  23       54.57      111.51     26.40 o 
   2   8  23     1702.22     1736.89     71.39 o 
   3   8  23      708.50      652.11     45.99 o 
   0   0  24    15673.15    15687.16    375.37 o 
   1   0  24    23897.24    23816.31    447.90 o 
   2   0  24     4283.33     4374.19     88.19 o 
   3   0  24     1480.55     1419.06     75.60 o 
   4   0  24     1272.23     1324.15     46.94 o 
   5   0  24    25174.57    24863.68    473.33 o 
   6   0  24       60.19       86.58     25.60 o 
   7   0  24     7196.10     7152.75    158.95 o 
   8   0  24      340.92      387.03     36.20 o 
   9   0  24     1839.47     1813.36     61.85 o 
  10   0  24     1072.18      941.60     54.06 o 
  11   0  24     3102.00     3247.90    115.94 o 
  12   0  24      405.94      406.36     43.06 o 
   1   1  24    15164.23    14704.08    202.68 o 
   2   1  24      435.19      733.88     30.34 o 
   3   1  24     6158.90     5884.39     83.98 o 
   4   1  24     5217.17     5119.68     81.33 o 
   5   1  24       79.21      119.89     11.31 o 
   6   1  24       51.29       57.62     11.95 o 
   7   1  24      275.55      330.76     25.50 o 
   8   1  24      796.59      701.12     35.18 o 
   9   1  24     9136.38     9073.27    199.39 o 
  10   1  24      317.16      285.48     21.66 o 
  11   1  24        0.64       -0.84     18.15 o 
  12   1  24      629.59      649.38     42.62 o 
   0   2  24      580.03      657.29     57.04 o 
   1   2  24     2656.87     2654.83     44.42 o 
   2   2  24      310.85      362.53     17.01 o 
   3   2  24        4.53       13.33      6.80 o 
   4   2  24     2983.21     2950.28     58.51 o 
   5   2  24      468.65      510.09     23.56 o 
   6   2  24     5551.23     5207.11    121.15 o 
   7   2  24      775.05      675.71     28.06 o 
   8   2  24      864.69      817.34     35.22 o 
   9   2  24       77.70       76.12     16.25 o 
  10   2  24        1.03       27.24     15.68 o 
  11   2  24      720.51      698.73     41.17 o 
  12   2  24       67.79       70.50     36.48 o 
   1   3  24     9058.94     8765.11    135.67 o 
   2   3  24     2261.29     2193.28     44.09 o 
   3   3  24    17540.01    17335.06    259.95 o 
   4   3  24     2932.49     2938.18     78.40 o 
   5   3  24     2066.48     2125.96     55.77 o 
   6   3  24       81.10       65.74     17.53 o 
   7   3  24     4166.63     3880.27     89.03 o 
   8   3  24     1107.24     1057.71     41.64 o 
   9   3  24     8970.07     9051.30    174.77 o 
  10   3  24      363.99      355.92     28.52 o 
  11   3  24       90.70      107.28     20.33 o 
   0   4  24     6010.30     5989.56    132.29 o 
   1   4  24    13767.62    13417.73    239.76 o 
   2   4  24      281.01      320.83     19.30 o 
   3   4  24        9.24        9.40     10.25 o 
   4   4  24     6017.09     5861.23    117.44 o 
   5   4  24    18987.78    18616.33    319.02 o 
   6   4  24     3455.48     3337.11     92.27 o 
   7   4  24     5733.76     5348.78    114.67 o 
   8   4  24     1935.65     1830.15     73.54 o 
   9   4  24     3350.57     3388.74     85.98 o 
  10   4  24      249.30      196.28     24.01 o 
  11   4  24     2041.54     2330.66     70.98 o 
   1   5  24     4226.83     4092.07    115.64 o 
   2   5  24      157.77      184.02     25.43 o 
   3   5  24      400.54      412.65     34.54 o 
   4   5  24      720.79      802.46     38.17 o 
   5   5  24       79.35       75.29     15.82 o 
   6   5  24      210.19      196.22     25.56 o 
   7   5  24      169.56      174.15     25.26 o 
   8   5  24      133.51      135.37     26.01 o 
   9   5  24     2839.57     2952.54    107.20 o 
  10   5  24       37.75       64.86     22.67 o 
   0   6  24      143.59      185.53     62.88 o 
   1   6  24     1501.64     1640.90     53.91 o 
   2   6  24     1537.73     1578.64     52.77 o 
   3   6  24        8.02       -3.12     12.90 o 
   4   6  24      466.59      475.28     36.69 o 
   5   6  24      189.46      247.60     38.37 o 
   6   6  24       17.14       50.09     29.29 o 
   7   6  24     1332.12     1350.27    137.42 o 
   8   6  24        5.25        8.08     22.30 o 
   1   7  24      652.55      695.44     41.01 o 
   2   7  24      523.97      581.21     35.46 o 
   3   7  24     5581.07     5692.09    126.56 o 
   4   7  24      112.79       83.22     28.24 o 
   5   7  24     1405.45     1464.96    120.57 o 
   6   7  24        0.94      -20.74     32.41 o 
   0   8  24      381.95      396.34     45.59 o 
   1   8  24     1076.85     1046.92     63.70 o 
   2   8  24      180.94      196.20     29.61 o 
   1   1  25      861.97      989.42     26.51 o 
   2   1  25    19643.81    19371.72    262.46 o 
   3   1  25     1706.72     1823.26     63.71 o 
   4   1  25     8651.86     8681.20    127.67 o 
   5   1  25      112.68      144.61     12.35 o 
   6   1  25      681.81      695.74     26.70 o 
   7   1  25        3.17       31.42     13.17 o 
   8   1  25     7260.03     7141.30    161.66 o 
   9   1  25      903.52      865.27     37.41 o 
  10   1  25     3320.64     3192.69     88.21 o 
  11   1  25      111.50      122.86     19.76 o 
  12   1  25      100.99      132.51     25.19 o 
   0   2  25    39368.32    38165.30    706.65 o 
   1   2  25      234.87      303.91     13.95 o 
   2   2  25     3164.34     3146.21     51.43 o 
   3   2  25     2576.94     2485.69     43.75 o 
   4   2  25    14525.97    14150.86    196.60 o 
   5   2  25     7049.02     6842.19    104.78 o 
   6   2  25    18163.15    18206.03    273.44 o 
   7   2  25      127.67      121.24     17.38 o 
   8   2  25     1193.87     1215.37     70.36 o 
   9   2  25       82.16       77.18     17.06 o 
  10   2  25     4690.63     4693.92    106.78 o 
  11   2  25      313.63      377.16     28.83 o 
  12   2  25     4123.63     4393.27    149.50 o 
   1   3  25     4207.83     4193.44     84.02 o 
   2   3  25     2350.96     2389.80     47.08 o 
   3   3  25     1424.27     1527.49     36.00 o 
   4   3  25     2297.08     2374.35     60.33 o 
   5   3  25      793.02      766.53     35.45 o 
   6   3  25      319.79      313.37     41.34 o 
   7   3  25      347.25      380.63     45.71 o 
   8   3  25     4491.25     4534.79    102.29 o 
   9   3  25      660.70      715.71     36.15 o 
  10   3  25     1125.96     1269.92     49.77 o 
  11   3  25      116.07      135.15     20.94 o 
   0   4  25     2742.33     2704.77     73.18 o 
   1   4  25      152.76      184.77     24.70 o 
   2   4  25     2426.11     2373.67     54.12 o 
   3   4  25       15.68       16.25     10.43 o 
   4   4  25        2.86       12.88     11.95 o 
   5   4  25      412.96      474.18     27.27 o 
   6   4  25     1452.52     1507.15     66.17 o 
   7   4  25     1703.27     1551.43     58.47 o 
   8   4  25      178.41      168.91     21.87 o 
   9   4  25      442.11      425.44     30.99 o 
  10   4  25       70.35       54.69     17.84 o 
   1   5  25       57.43       77.63     16.50 o 
   2   5  25     9600.21     9463.58    181.02 o 
   3   5  25        5.51       48.14     16.19 o 
   4   5  25    11405.17    11424.58    258.00 o 
   5   5  25      252.54      256.99     31.10 o 
   6   5  25       25.03        3.28     14.30 o 
   7   5  25       79.27      117.40     22.66 o 
   8   5  25     5478.87     5519.25    263.49 o 
   9   5  25       98.36       55.69     18.69 o 
   0   6  25     8502.87     8233.82    232.30 o 
   1   6  25        9.45       35.05     16.37 o 
   2   6  25     2694.27     2637.61     72.78 o 
   3   6  25      635.64      593.81     34.63 o 
   4   6  25     1314.65     1323.04     85.11 o 
   5   6  25      927.99      921.22     62.23 o 
   6   6  25     4216.16     4013.68    141.74 o 
   7   6  25       94.78       75.35     31.01 o 
   8   6  25        5.96       -0.88     19.61 o 
   1   7  25        3.72       17.60     16.09 o 
   2   7  25      244.59      209.96     41.17 o 
   3   7  25      181.65      275.37     28.49 o 
   4   7  25      102.37       78.48     21.40 o 
   5   7  25      130.07      184.09     55.75 o 
   6   7  25      168.03      186.69     55.75 o 
   0   0  26      197.69      272.99     40.19 o 
   1   0  26    29555.95    28400.75    465.82 o 
   2   0  26     3419.00     3436.38     86.38 o 
   3   0  26     6114.98     5819.70    130.77 o 
   4   0  26     1296.26     1286.02     46.48 o 
   5   0  26    41493.07    40506.99    650.05 o 
   6   0  26      206.28      223.25     22.11 o 
   7   0  26    16073.54    15962.22    633.95 o 
   8   0  26     1101.59     1185.34     60.00 o 
   9   0  26      114.83       98.53     36.30 o 
  10   0  26        4.42       29.82     32.41 o 
  11   0  26    11035.34    11068.00    291.50 o 
  12   0  26        8.25       49.35     27.32 o 
   1   1  26     1182.09     1225.04     30.68 o 
   2   1  26      891.92     1220.01     46.01 o 
   3   1  26    21754.71    21187.17    264.25 o 
   4   1  26      999.20     1062.56     26.44 o 
   5   1  26     2098.87     2135.29     43.73 o 
   6   1  26     1828.17     1790.10     44.31 o 
   7   1  26     7795.25     7695.97    167.66 o 
   8   1  26      196.51      226.11     25.38 o 
   9   1  26     1756.33     1850.24     62.69 o 
  10   1  26       24.91       67.66     17.22 o 
  11   1  26       87.15      114.41     21.52 o 
  12   1  26      563.97      606.66     41.88 o 
   0   2  26       22.58       27.22     22.04 o 
   1   2  26      457.33      515.80     17.69 o 
   2   2  26     2864.51     2963.85     51.20 o 
   3   2  26     3509.33     3469.18     56.43 o 
   4   2  26     1772.04     1752.76     38.15 o 
   5   2  26      538.36      594.36     21.58 o 
   6   2  26      375.97      421.60     22.24 o 
   7   2  26       21.87       34.25     13.74 o 
   8   2  26       82.06      129.80     21.63 o 
   9   2  26       43.06       34.77     15.24 o 
  10   2  26       12.95       41.35     16.57 o 
  11   2  26       31.90       42.86     17.32 o 
   1   3  26     2070.34     2060.54     43.24 o 
   2   3  26      805.33      802.55     26.86 o 
   3   3  26    16027.96    16122.15    224.22 o 
   4   3  26      328.57      336.74     25.07 o 
   5   3  26     2560.84     2568.12     64.55 o 
   6   3  26      350.39      358.78     29.15 o 
   7   3  26     5046.40     5145.41    127.26 o 
   8   3  26      153.89      218.24     26.10 o 
   9   3  26     5775.39     5591.79    121.94 o 
  10   3  26       25.13       44.76     17.70 o 
  11   3  26     1256.43     1221.69     49.77 o 
   0   4  26     2340.46     2388.45     97.23 o 
   1   4  26    15448.80    14990.05    233.28 o 
   2   4  26       35.80       32.32     11.47 o 
   3   4  26       33.40       35.59     11.82 o 
   4   4  26      263.28      279.45     21.56 o 
   5   4  26     4637.42     4774.16    112.11 o 
   6   4  26      560.58      653.71     62.57 o 
   7   4  26     1619.35     1665.98     65.07 o 
   8   4  26      618.21      600.02     71.76 o 
   9   4  26      153.19      191.10     23.86 o 
  10   4  26       13.45       34.61     22.83 o 
   1   5  26      428.34      474.85     29.47 o 
   2   5  26      111.16      167.98     21.19 o 
   3   5  26     1122.42     1142.23     44.66 o 
   4   5  26      436.22      547.63     30.74 o 
   5   5  26        0.83        8.34     15.68 o 
   6   5  26      254.61      224.11     26.24 o 
   7   5  26     2186.80     2165.55     74.17 o 
   8   5  26       73.58      136.54     24.30 o 
   9   5  26       13.18       24.50     26.62 o 
   0   6  26      883.81     1066.76     62.55 o 
   1   6  26     1778.40     1782.92     58.18 o 
   2   6  26       31.50       28.01     16.48 o 
   3   6  26        0.19       -5.20     14.26 o 
   4   6  26       15.41       47.92     20.89 o 
   5   6  26     4006.16     3924.80    138.81 o 
   6   6  26      331.01      338.49     45.37 o 
   7   6  26     2782.76     2794.88    176.31 o 
   1   7  26     3184.69     3170.28     85.33 o 
   2   7  26      105.62      144.79     35.25 o 
   3   7  26     7880.96     8138.10    168.27 o 
   4   7  26       65.17       98.82     22.73 o 
   5   7  26      982.46     1139.56    110.20 o 
   1   1  27       48.63       47.16      9.89 o 
   2   1  27    16754.44    16516.78    227.84 o 
   3   1  27      519.90      639.92     25.77 o 
   4   1  27     6838.20     6854.74     97.55 o 
   5   1  27       62.63       86.70     12.78 o 
   6   1  27        6.17        8.55     10.46 o 
   7   1  27      173.53      236.10     35.41 o 
   8   1  27     7512.40     7068.56    270.63 o 
   9   1  27       13.99       22.90     17.22 o 
  10   1  27     3624.28     3683.65     89.86 o 
  11   1  27        1.78       29.52     15.54 o 
   0   2  27    16049.12    15621.72    307.03 o 
   1   2  27      768.45      838.12     25.95 o 
   2   2  27    12300.34    11971.41    171.01 o 
   3   2  27      253.35      263.50     14.05 o 
   4   2  27     7630.45     7929.08    162.38 o 
   5   2  27     2254.05     2209.56     45.37 o 
   6   2  27    26933.30    26378.12    387.22 o 
   7   2  27        7.93        7.95     11.95 o 
   8   2  27        3.94       16.80     16.37 o 
   9   2  27      180.86      219.93     26.35 o 
  10   2  27     2099.53     2126.98     64.38 o 
  11   2  27      200.15      314.23     27.53 o 
   1   3  27     1311.71     1316.43     40.96 o 
   2   3  27     9158.97     9061.58    214.48 o 
   3   3  27       23.53       75.23     13.30 o 
   4   3  27        9.22       19.13     11.90 o 
   5   3  27      433.75      428.98     25.82 o 
   6   3  27       26.31       11.53     15.69 o 
   7   3  27      161.91      201.76     24.80 o 
   8   3  27     1321.54     1442.69     81.34 o 
   9   3  27       62.20      143.09     24.73 o 
  10   3  27     1672.01     1516.57     77.73 o 
  11   3  27       16.26       38.49     17.38 o 
   0   4  27     3755.26     3729.57    123.66 o 
   1   4  27        3.18       50.46     12.53 o 
   2   4  27       31.20       51.28     12.46 o 
   3   4  27      709.93      726.43     28.91 o 
   4   4  27      316.75      297.06     22.93 o 
   5   4  27       31.48       58.67     18.23 o 
   6   4  27      525.90      569.50     36.19 o 
   7   4  27        0.54       54.26     19.28 o 
   8   4  27     1647.03     1651.41     63.00 o 
   9   4  27        0.60      -15.15     15.15 o 
  10   4  27      253.16      288.02     28.51 o 
   1   5  27      262.76      273.89     24.12 o 
   2   5  27    11133.39    11225.75    292.66 o 
   3   5  27      669.31      662.94     35.95 o 
   4   5  27     6834.14     6764.91    163.29 o 
   5   5  27        0.02       -0.87     16.00 o 
   6   5  27       83.63       81.34     20.71 o 
   7   5  27      278.32      376.69     33.89 o 
   8   5  27     5314.34     5145.18    134.79 o 
   9   5  27      201.96      254.68     31.02 o 
   0   6  27     3398.54     3383.17    233.36 o 
   1   6  27        9.59       24.01     16.82 o 
   2   6  27     1071.38     1120.34     46.59 o 
   3   6  27       24.66        7.92     15.26 o 
   4   6  27     2220.66     2172.61     67.30 o 
   5   6  27      479.80      531.26     70.01 o 
   6   6  27     4229.12     4293.57    296.23 o 
   7   6  27        2.41        0.68     25.16 o 
   1   7  27       18.21       40.29     18.96 o 
   2   7  27      676.39      627.18     38.96 o 
   3   7  27      201.73      304.71     36.49 o 
   4   7  27      384.35      474.52     35.61 o 
   0   0  28    11298.97    10990.66    276.89 o 
   1   0  28    21646.14    21215.11    355.44 o 
   2   0  28      179.05      243.50     22.01 o 
   3   0  28        3.89        3.06     10.37 o 
   4   0  28      773.11      744.30     35.61 o 
   5   0  28     6107.19     6012.90    118.72 o 
   6   0  28      236.56      285.36     51.68 o 
   7   0  28    15961.89    17044.90   1555.71 o 
   8   0  28      547.48      577.83     44.40 o 
   9   0  28      409.94      547.09     62.23 o 
  10   0  28     2119.28     2498.21    137.42 o 
  11   0  28     8118.94     7787.62    311.14 o 
   1   1  28      136.90      186.76     14.10 o 
   2   1  28      200.69      312.44     41.49 o 
   3   1  28     3195.77     3461.80     57.18 o 
   4   1  28     1004.74     1093.45     27.60 o 
   5   1  28     1926.57     1908.20     42.40 o 
   6   1  28     1356.41     1351.73     38.43 o 
   7   1  28     3235.40     3227.57    116.43 o 
   8   1  28     1553.21     1560.00     58.57 o 
   9   1  28     2036.36     2190.94     73.21 o 
  10   1  28       46.23       51.04     19.80 o 
  11   1  28      167.75      209.72     32.01 o 
   0   2  28      189.94      226.87     38.89 o 
   1   2  28      437.92      494.23     20.76 o 
   2   2  28       24.77       51.49     11.62 o 
   3   2  28       37.69       26.25      9.71 o 
   4   2  28      126.21      137.24     14.95 o 
   5   2  28     2624.67     2463.49     54.76 o 
   6   2  28      816.16      883.60     46.31 o 
   7   2  28      262.04      305.45     28.27 o 
   8   2  28        0.09        2.81     15.64 o 
   9   2  28       22.36       43.46     18.76 o 
  10   2  28       31.20       54.93     20.41 o 
  11   2  28       10.49        7.03     16.84 o 
   1   3  28     7116.58     6872.25    107.57 o 
   2   3  28     2423.48     2192.74     46.61 o 
   3   3  28    21067.39    20591.36    312.23 o 
   4   3  28     3650.77     3559.89     73.64 o 
   5   3  28     2899.92     2879.21     82.73 o 
   6   3  28       37.10       51.26     17.21 o 
   7   3  28     4275.61     4165.25    110.85 o 
   8   3  28      686.98      846.59     59.29 o 
   9   3  28     5948.07     5622.86    234.74 o 
  10   3  28       15.81       31.83     18.66 o 
   0   4  28     6898.81     6850.09    196.86 o 
   1   4  28    10954.59    10628.52    174.02 o 
   2   4  28        1.30       16.83     10.98 o 
   3   4  28     2483.47     2274.29     55.11 o 
   4   4  28     2062.80     1888.26     57.37 o 
   5   4  28     4911.72     4878.30    122.22 o 
   6   4  28      765.14      796.60     42.70 o 
   7   4  28     6867.66     6933.06    199.89 o 
   8   4  28      515.89      543.11     38.98 o 
   9   4  28       17.85       19.94     18.21 o 
   1   5  28      405.63      403.84     28.93 o 
   2   5  28       42.43      112.42     21.44 o 
   3   5  28     1388.06     1313.80     48.87 o 
   4   5  28     2350.01     2370.48     76.91 o 
   5   5  28      167.30      195.70     25.79 o 
   6   5  28       46.86       28.02     19.74 o 
   7   5  28     1515.38     1536.24     61.95 o 
   8   5  28       75.09      131.68     26.32 o 
   0   6  28      242.35      297.33     38.95 o 
   1   6  28     2237.79     2229.49     67.95 o 
   2   6  28      210.91      194.49     24.51 o 
   3   6  28      302.98      324.02     29.09 o 
   4   6  28        2.23       13.08     22.98 o 
   5   6  28     2187.11     2360.88    136.77 o 
   6   6  28       98.03      170.28     43.43 o 
   7   6  28      223.22      285.22     45.04 o 
   1   7  28     2093.67     2102.16     68.10 o 
   2   7  28      629.34      822.27     43.41 o 
   3   7  28     4278.81     4439.56    130.99 o 
   4   7  28        1.27       11.21     21.66 o 
   1   1  29     3670.85     3415.58     62.19 o 
   2   1  29     4372.25     4449.98     75.99 o 
   3   1  29     2362.29     2230.71     42.55 o 
   4   1  29     9557.66     9359.83    128.49 o 
   5   1  29      272.77      289.48     17.68 o 
   6   1  29       41.66       52.04     11.98 o 
   7   1  29      299.67      308.94     23.41 o 
   8   1  29     5887.15     5368.39    256.04 o 
   9   1  29     3301.00     3296.48     96.16 o 
  10   1  29     1761.08     1629.14     83.22 o 
  11   1  29      144.89      174.20     29.75 o 
   0   2  29    12768.66    12386.02    251.05 o 
   1   2  29     3943.52     3791.34     67.69 o 
   2   2  29     3321.33     3317.40     61.51 o 
   3   2  29      437.46      481.01     21.28 o 
   4   2  29     2328.88     2195.09     46.90 o 
   5   2  29     7243.64     6991.34    135.30 o 
   6   2  29    12903.92    13073.04    338.65 o 
   7   2  29     1768.95     1748.69     72.07 o 
   8   2  29     3197.78     2917.43    113.56 o 
   9   2  29     1360.30     1447.87     59.06 o 
  10   2  29     2358.78     2352.24     79.54 o 
  11   2  29      129.20      184.82     27.15 o 
   1   3  29     5765.04     5521.62     90.86 o 
   2   3  29      693.61      717.58     25.53 o 
   3   3  29      282.66      335.31     21.61 o 
   4   3  29     1201.08     1239.12     38.44 o 
   5   3  29       55.18       82.20     20.33 o 
   6   3  29      397.11      369.37     30.66 o 
   7   3  29      343.24      395.11     39.35 o 
   8   3  29     1318.59     1241.39     59.11 o 
   9   3  29     2657.01     2692.96     86.41 o 
  10   3  29      322.55      312.09     32.26 o 
   0   4  29     5047.94     5067.19    156.97 o 
   1   4  29      230.97      257.48     23.58 o 
   2   4  29      739.62      813.70     31.36 o 
   3   4  29      254.75      277.21     20.98 o 
   4   4  29     1010.62      914.84     33.95 o 
   5   4  29      103.99      131.38     22.05 o 
   6   4  29      682.95      710.28     40.99 o 
   7   4  29      138.48      185.61     36.31 o 
   8   4  29        4.25       27.35     18.21 o 
   9   4  29       12.77       11.81     17.76 o 
   1   5  29      887.69      902.74     40.45 o 
   2   5  29    13129.79    12970.75    270.58 o 
   3   5  29     2512.18     2574.74     73.14 o 
   4   5  29     5629.17     5614.58    124.23 o 
   5   5  29      173.43      173.28     24.40 o 
   6   5  29       60.09       32.39     19.01 o 
   7   5  29     1073.33     1054.54     67.05 o 
   8   5  29     2164.72     2044.91     98.50 o 
   0   6  29     7801.33     7751.29    227.81 o 
   1   6  29     1015.18     1087.95     46.68 o 
   2   6  29      636.74      707.18     39.62 o 
   3   6  29        1.23       -7.66     15.40 o 
   4   6  29     1602.91     1533.67     55.91 o 
   5   6  29     2043.35     2012.64     77.41 o 
   6   6  29     1459.46     1331.69     78.26 o 
   1   7  29      766.07      808.28     44.17 o 
   2   7  29      138.38      101.78     23.36 o 
   3   7  29        0.37       49.09     21.29 o 
   0   0  30    20430.58    19407.44    465.58 o 
   1   0  30     8896.67     8926.44    189.86 o 
   2   0  30     2469.04     2344.54     69.39 o 
   3   0  30     4927.05     4496.17    110.34 o 
   4   0  30     3178.19     2851.42    105.25 o 
   5   0  30    14887.33    14591.94    253.97 o 
   6   0  30     6160.72     6034.39    142.17 o 
   7   0  30     4297.60     3748.66    342.07 o 
   8   0  30      915.50     1216.05     88.16 o 
   9   0  30       47.26      185.39     44.08 o 
  10   0  30     2921.77     2951.96    154.27 o 
  11   0  30     1780.22     1738.50    116.68 o 
   1   1  30     2143.75     2285.63     47.70 o 
   2   1  30     7230.82     6618.49    104.73 o 
   3   1  30     2344.76     2518.82     46.71 o 
   4   1  30     7900.38     7805.60    110.86 o 
   5   1  30       21.79       26.68     10.78 o 
   6   1  30      313.86      326.84     20.58 o 
   7   1  30      136.74      153.43     18.88 o 
   8   1  30     2087.04     2263.84     74.78 o 
   9   1  30     3582.37     3245.74     95.53 o 
  10   1  30       37.49       52.06     19.89 o 
  11   1  30      270.54      288.19     30.24 o 
   0   2  30      224.97      313.73     45.37 o 
   1   2  30      447.07      517.07     21.83 o 
   2   2  30       78.63       94.40     12.67 o 
   3   2  30     1361.96     1222.89     33.33 o 
   4   2  30       23.98       47.24     11.52 o 
   5   2  30      295.12      294.82     32.33 o 
   6   2  30      689.54      700.47     39.39 o 
   7   2  30      198.70      220.91     26.67 o 
   8   2  30       93.45      108.29     22.23 o 
   9   2  30       42.00       44.42     27.58 o 
  10   2  30       26.23       16.28     18.39 o 
   1   3  30     3768.65     3711.60     67.82 o 
   2   3  30     1738.75     1751.34     46.70 o 
   3   3  30    10450.65    10219.86    198.96 o 
   4   3  30     2486.02     2490.11     74.51 o 
   5   3  30     1644.98     1614.38     51.92 o 
   6   3  30      471.26      466.87     34.30 o 
   7   3  30      746.53      727.59     43.32 o 
   8   3  30     2616.40     2616.19    129.56 o 
   9   3  30     3860.48     4054.12    290.34 o 
  10   3  30      543.05      620.97     42.38 o 
   0   4  30     7078.77     7184.92    206.88 o 
   1   4  30     1815.01     1868.43     58.08 o 
   2   4  30      502.88      488.57     30.22 o 
   3   4  30      494.92      539.02     27.12 o 
   4   4  30     1709.49     1716.77     59.54 o 
   5   4  30     9605.48     9183.44    203.15 o 
   6   4  30     2334.73     2397.66     78.08 o 
   7   4  30     2602.95     2569.39     83.38 o 
   8   4  30      416.72      445.33     36.20 o 
   9   4  30       16.47       41.31     24.10 o 
   1   5  30      711.98      696.77     37.37 o 
   2   5  30        5.90       31.74     16.97 o 
   3   5  30      356.14      358.05     29.26 o 
   4   5  30      534.48      560.12     35.10 o 
   5   5  30       14.81      -10.85     19.60 o 
   6   5  30      207.32      200.34     27.35 o 
   7   5  30        7.04       23.72     19.73 o 
   0   6  30      642.88      745.87     58.48 o 
   1   6  30     3484.85     3562.79     93.16 o 
   2   6  30      167.72      212.17     26.40 o 
   3   6  30      364.90      399.30     31.65 o 
   4   6  30      528.17      572.97     44.35 o 
   5   6  30       33.79       61.85     28.81 o 
   6   6  30      692.29      791.66    136.77 o 
   1   7  30      548.14      483.58     36.42 o 
   2   7  30     2743.43     3054.01     87.52 o 
   1   1  31     1003.93     1049.71     30.75 o 
   2   1  31     3151.02     3338.20     62.83 o 
   3   1  31    11275.78    10761.37    158.67 o 
   4   1  31     5039.46     5036.24     85.69 o 
   5   1  31     1574.88     1610.88     39.80 o 
   6   1  31      118.49      129.78     16.07 o 
   7   1  31     3956.13     4123.69    191.17 o 
   8   1  31     1622.22     1737.92     97.95 o 
   9   1  31     2093.42     2320.06     78.03 o 
  10   1  31      718.55      685.87     69.96 o 
   0   2  31    18912.84    18699.27    366.69 o 
   1   2  31    12057.74    11647.29    170.10 o 
   2   2  31      586.87      612.43     24.45 o 
   3   2  31      134.33      110.23     13.46 o 
   4   2  31     1314.96     1282.62     35.09 o 
   5   2  31     7337.52     6564.83    133.00 o 
   6   2  31     1985.00     1883.13     66.16 o 
   7   2  31     3236.27     3374.49    105.09 o 
   8   2  31     4419.34     4170.13    114.18 o 
   9   2  31      101.33      123.97     23.66 o 
  10   2  31     1822.12     1943.82     72.57 o 
   1   3  31     1250.05     1280.38     34.82 o 
   2   3  31       29.97       56.59     13.79 o 
   3   3  31     7362.58     7223.16    128.01 o 
   4   3  31     2896.73     2794.46     64.07 o 
   5   3  31       30.62       60.43     16.15 o 
   6   3  31      383.44      399.02     32.60 o 
   7   3  31     1962.44     1918.17     83.85 o 
   8   3  31      811.65      876.41     46.68 o 
   9   3  31      159.30      234.96     28.94 o 
   0   4  31        3.04       28.28     21.94 o 
   1   4  31      171.26      161.11     25.55 o 
   2   4  31      439.61      471.34     25.76 o 
   3   4  31       12.16       -3.67     11.42 o 
   4   4  31      476.92      498.04     26.90 o 
   5   4  31     1108.07     1136.65     44.50 o 
   6   4  31     1674.90     1620.78     66.56 o 
   7   4  31      470.91      485.49     40.80 o 
   8   4  31       55.86       82.00     22.41 o 
   1   5  31      976.28     1030.25     44.68 o 
   2   5  31     2428.24     2570.46     73.89 o 
   3   5  31     3636.00     3883.71     96.75 o 
   4   5  31     3599.60     3740.71     94.84 o 
   5   5  31      273.44      309.40     33.67 o 
   6   5  31        9.99        0.98     17.64 o 
   7   5  31      881.99     1062.06     52.85 o 
   0   6  31     1194.53     1191.62     72.77 o 
   1   6  31     2191.27     2207.97     69.17 o 
   2   6  31       27.59       29.58     17.70 o 
   3   6  31      109.20      100.68     22.01 o 
   4   6  31      668.00      594.95     45.21 o 
   5   6  31     2353.85     2351.73     86.86 o 
   0   0  32     7599.09     7608.71    285.21 o 
   1   0  32     5992.68     5827.84    135.55 o 
   2   0  32     4578.26     4927.53    119.96 o 
   3   0  32      128.92       80.52     21.66 o 
   4   0  32     8172.33     7948.87    176.82 o 
   5   0  32     3279.99     3281.46     91.81 o 
   6   0  32    18830.75    18759.88    373.87 o 
   7   0  32     3566.85     3501.21    126.40 o 
   8   0  32       39.71       51.78     21.94 o 
   9   0  32       20.34       15.56     29.82 o 
  10   0  32      606.64      768.78     77.79 o 
   1   1  32     2548.75     2450.53     51.45 o 
   2   1  32    17927.93    17280.05    241.68 o 
   3   1  32     1682.37     1884.63     43.82 o 
   4   1  32     1698.87     1740.75     46.74 o 
   5   1  32      137.99      154.10     17.14 o 
   6   1  32       65.62       80.09     27.53 o 
   7   1  32       54.05       76.41     14.93 o 
   8   1  32     3410.90     3480.56    270.66 o 
   9   1  32     1726.73     1711.67     65.43 o 
  10   1  32     1610.87     1571.49     76.44 o 
   0   2  32     3091.45     2911.87     82.00 o 
   1   2  32       85.95      294.29     44.08 o 
   2   2  32      515.27      484.66     22.94 o 
   3   2  32       12.13       18.10     10.79 o 
   4   2  32        0.77       10.43     10.19 o 
   5   2  32       11.90       34.35     16.28 o 
   6   2  32        2.21       14.63     13.87 o 
   7   2  32       12.44       50.15     20.53 o 
   8   2  32       13.31       34.94     19.40 o 
   9   2  32       80.65       75.64     21.07 o 
  10   2  32      406.27      484.74     38.83 o 
   1   3  32      498.31      490.15     22.88 o 
   2   3  32     7981.42     7799.85    136.66 o 
   3   3  32     1667.24     1909.26     50.73 o 
   4   3  32     3415.97     3387.02     89.81 o 
   5   3  32     1094.69     1056.46     67.40 o 
   6   3  32       15.11       30.48     15.04 o 
   7   3  32       90.07      112.17     23.84 o 
   8   3  32     3003.68     3116.42     96.23 o 
   9   3  32     1308.74     1175.01    110.51 o 
   0   4  32     9374.72     8998.50    251.36 o 
   1   4  32     1475.02     1533.24     53.40 o 
   2   4  32     6050.86     5854.07    127.30 o 
   3   4  32      313.24      343.69     23.41 o 
   4   4  32     1892.58     1916.63     52.24 o 
   5   4  32     1170.42     1196.86     45.96 o 
   6   4  32     7238.69     7269.77    172.74 o 
   7   4  32     1511.10     1431.26     60.54 o 
   8   4  32       80.23       95.94     42.78 o 
   1   5  32       71.39       87.71     20.25 o 
   2   5  32     3775.02     3645.38     93.41 o 
   3   5  32       27.23       71.08     19.91 o 
   4   5  32       17.81       45.52     22.65 o 
   5   5  32       24.38       19.63     19.74 o 
   6   5  32       10.98        2.47     20.02 o 
   7   5  32        0.44      -15.56     29.82 o 
   0   6  32      908.59     1082.15     69.17 o 
   1   6  32      286.90      331.93     31.24 o 
   2   6  32       74.51       52.01     20.14 o 
   3   6  32       17.36        8.43     17.98 o 
   4   6  32      420.62      501.46     42.57 o 
   1   1  33     3209.60     3067.53     60.52 o 
   2   1  33     2018.18     2307.79     50.30 o 
   3   1  33    13703.07    13285.70    192.37 o 
   4   1  33      143.64      193.46     18.36 o 
   5   1  33     1535.98     1457.69     43.01 o 
   6   1  33      121.77      118.48     16.76 o 
   7   1  33     4232.39     4059.99    116.72 o 
   8   1  33      163.78      189.24     25.92 o 
   9   1  33     1987.67     1886.41     69.79 o 
  10   1  33     1115.63     1062.22     52.87 o 
   0   2  33      896.38     1083.94     51.98 o 
   1   2  33    16839.21    15896.16    225.55 o 
   2   2  33     1579.79     1657.65     41.64 o 
   3   2  33     2273.37     2168.71     48.58 o 
   4   2  33      331.49      294.45     19.13 o 
   5   2  33     6540.84     6395.05    132.02 o 
   6   2  33     2747.09     2659.20     72.06 o 
   7   2  33     6527.08     6217.68    152.95 o 
   8   2  33       77.74       47.37     20.37 o 
   9   2  33      158.63      179.25     26.65 o 
   1   3  33      499.71      464.02     25.94 o 
   2   3  33      115.12      185.25     18.52 o 
   3   3  33     7389.72     7363.85    131.48 o 
   4   3  33       11.07       41.48     13.37 o 
   5   3  33     1161.19     1152.07     45.41 o 
   6   3  33      173.87      183.39     22.89 o 
   7   3  33     4189.62     4256.80    117.22 o 
   8   3  33      465.69      502.00     58.60 o 
   0   4  33      469.71      470.63     44.92 o 
   1   4  33      792.79      847.82     40.17 o 
   2   4  33        5.06       26.43     16.34 o 
   3   4  33      345.23      362.66     26.22 o 
   4   4  33        2.01       16.69     13.63 o 
   5   4  33      881.06      958.01     42.33 o 
   6   4  33       15.00       76.05     18.94 o 
   7   4  33      250.99      254.99     30.51 o 
   1   5  33     1442.73     1620.45     57.64 o 
   2   5  33      132.04      190.16     25.10 o 
   3   5  33     3993.74     4182.39    103.98 o 
   4   5  33     1034.14      962.16     64.83 o 
   5   5  33      736.19      795.56     50.58 o 
   6   5  33      343.09      316.00     37.14 o 
   0   6  33        7.09       53.22     28.78 o 
   1   6  33     4704.97     4813.06    117.01 o 
   2   6  33      336.09      291.52     29.48 o 
   3   6  33       77.40       35.49     19.73 o 
   0   0  34    23301.65    21673.61    718.22 o 
   1   0  34      626.15      731.58     47.64 o 
   2   0  34     6422.52     5986.93    141.39 o 
   3   0  34      660.90      603.54     36.99 o 
   4   0  34     4301.45     4344.99    201.82 o 
   5   0  34      121.48      111.06     21.22 o 
   6   0  34    10222.95    10163.21    264.41 o 
   7   0  34     1286.08     1262.68     93.99 o 
   8   0  34      130.43       99.98     26.11 o 
   9   0  34     1677.47     1745.94     79.50 o 
   1   1  34     1194.96     1203.05     34.75 o 
   2   1  34     7294.46     7087.56    113.99 o 
   3   1  34      576.04      904.01     32.68 o 
   4   1  34     6137.00     5873.82    108.64 o 
   5   1  34     1121.33     1146.47     46.97 o 
   6   1  34      127.52      167.48     25.35 o 
   7   1  34      401.96      352.56     27.54 o 
   8   1  34     2760.96     2662.01     74.10 o 
   9   1  34       12.85       54.42     20.60 o 
   0   2  34      930.35      963.51     52.32 o 
   1   2  34       64.36      194.46     42.78 o 
   2   2  34       34.60       54.53     12.67 o 
   3   2  34      231.44      230.86     17.91 o 
   4   2  34      570.20      526.82     27.66 o 
   5   2  34       49.26       77.74     20.95 o 
   6   2  34      341.69      304.25     26.79 o 
   7   2  34       17.19       78.85     18.55 o 
   8   2  34      711.03      805.72     46.92 o 
   9   2  34      123.30      139.44     25.26 o 
   1   3  34       59.94       40.67     13.77 o 
   2   3  34     9432.18     9495.72    162.18 o 
   3   3  34      262.31      308.24     22.64 o 
   4   3  34     5062.89     4961.03    146.02 o 
   5   3  34      202.58      190.22     23.38 o 
   6   3  34       59.79       44.56     16.82 o 
   7   3  34       12.26       31.68     16.14 o 
   8   3  34     3692.04     3878.72    135.71 o 
   0   4  34     9844.18    10037.62    277.11 o 
   1   4  34      921.16      888.82     41.79 o 
   2   4  34     1889.41     1993.43     63.57 o 
   3   4  34      150.56      141.46     21.91 o 
   4   4  34     3894.17     3887.08     93.90 o 
   5   4  34       72.59       68.97     18.97 o 
   6   4  34     8042.39     8087.22    164.77 o 
   7   4  34      153.85      173.16     28.09 o 
   1   5  34     1210.05     1263.72     51.51 o 
   2   5  34     1250.16     1304.37     52.71 o 
   3   5  34       14.87       32.62     18.97 o 
   4   5  34      709.08      716.91     49.12 o 
   5   5  34      162.85      168.42     30.90 o 
   0   6  34     1604.69     1637.13     87.88 o 
   1   6  34       44.05      106.67     33.12 o 
   2   6  34      308.96      357.06     32.53 o 
   1   1  35     5406.75     5231.07     90.53 o 
   2   1  35        0.06       96.24     26.08 o 
   3   1  35     9728.86     9335.97    143.80 o 
   4   1  35       33.04       77.56     15.24 o 
   5   1  35      703.27      694.61     31.17 o 
   6   1  35      537.26      571.15     29.06 o 
   7   1  35      559.21      572.77     33.44 o 
   8   1  35       19.41       43.62     16.77 o 
   9   1  35     3948.34     3975.33    240.78 o 
   0   2  35      768.03      751.86     40.61 o 
   1   2  35    10363.06     9946.74    151.91 o 
   2   2  35      483.36      542.88     25.22 o 
   3   2  35      261.45      261.21     18.91 o 
   4   2  35      110.86      121.72     27.08 o 
   5   2  35    13222.46    12603.73    308.78 o 
   6   2  35      290.74      318.67     27.67 o 
   7   2  35     3002.01     3008.26    143.87 o 
   8   2  35       32.60       24.35     16.11 o 
   1   3  35     1196.50     1277.47     41.88 o 
   2   3  35      141.97      206.76     28.07 o 
   3   3  35     2255.90     2148.01     56.45 o 
   4   3  35      371.70      463.27     30.82 o 
   5   3  35      757.85      781.94     38.79 o 
   6   3  35      553.24      566.85     34.94 o 
   7   3  35        9.26       24.29     15.76 o 
   8   3  35       36.64       75.60     23.01 o 
   0   4  35      117.62      310.52     40.21 o 
   1   4  35     1780.76     1927.17     63.13 o 
   2   4  35       34.80       51.34     18.48 o 
   3   4  35      405.73      401.93     31.10 o 
   4   4  35       18.27       51.04     17.53 o 
   5   4  35      581.95      587.06     35.74 o 
   6   4  35      131.41      214.81     25.23 o 
   1   5  35     1932.41     2038.27     67.37 o 
   2   5  35        4.72        0.11     18.74 o 
   3   5  35     6958.13     6990.50    152.36 o 
   4   5  35        7.73       17.42     23.22 o 
   5   5  35      625.66      727.97     50.31 o 
   0   0  36    31912.62    30923.60   1004.73 o 
   1   0  36      271.60      280.40     35.21 o 
   2   0  36     1108.09     1117.62     88.81 o 
   3   0  36      596.07      561.69     44.89 o 
   4   0  36     5224.06     4839.42    148.03 o 
   5   0  36      437.10      448.31     44.08 o 
   6   0  36     4724.14     4464.39    141.58 o 
   7   0  36      225.59      294.02     35.72 o 
   8   0  36     3127.58     3029.35    111.31 o 
   1   1  36       66.85      202.98     17.71 o 
   2   1  36     2010.74     1935.87     46.99 o 
   3   1  36      124.00      265.42     23.44 o 
   4   1  36     7440.66     7090.56    127.18 o 
   5   1  36        0.54        7.44     13.16 o 
   6   1  36       51.30       59.11     28.82 o 
   7   1  36        5.34       23.64     15.43 o 
   8   1  36     1784.17     1816.44     60.14 o 
   0   2  36       54.27       71.63     20.45 o 
   1   2  36       82.01      303.36     47.97 o 
   2   2  36      436.64      446.81     23.69 o 
   3   2  36        0.11       -2.38     10.70 o 
   4   2  36       48.65       57.78     27.13 o 
   5   2  36        2.16       80.29     26.62 o 
   6   2  36      840.96      844.70     53.89 o 
   7   2  36       86.22       82.94     19.87 o 
   8   2  36        3.03       -7.28     15.03 o 
   1   3  36       89.98      106.48     17.79 o 
   2   3  36     6888.74     6900.27    127.54 o 
   3   3  36      476.37      485.43     27.58 o 
   4   3  36     7239.74     6733.07    360.00 o 
   5   3  36       51.69       53.84     18.26 o 
   6   3  36      344.99      342.96     28.52 o 
   7   3  36      940.81     1006.58     44.97 o 
   0   4  36    14997.17    14930.28    390.47 o 
   1   4  36      159.11      178.93     33.69 o 
   2   4  36      838.70      856.01     42.77 o 
   3   4  36        5.38       19.93     16.54 o 
   4   4  36     2829.00     2916.64     96.76 o 
   5   4  36      398.93      427.57     32.21 o 
   6   4  36     3052.45     2963.00     82.52 o 
   1   5  36        4.25       -2.10     16.80 o 
   2   5  36      195.16      188.47     29.75 o 
   3   5  36       34.03      117.34     26.38 o 
   4   5  36     1975.44     1978.24     79.96 o 
   1   1  37     3180.52     3089.59     63.58 o 
   2   1  37     2525.34     2529.02     55.91 o 
   3   1  37     6676.14     6673.56    121.66 o 
   4   1  37        3.16       54.81     15.58 o 
   5   1  37     1174.35     1128.27     39.86 o 
   6   1  37       33.91       22.34     15.73 o 
   7   1  37      693.60      684.98     43.97 o 
   8   1  37      448.29      519.44     34.84 o 
   0   2  37      470.26      345.65     30.67 o 
   1   2  37     9286.97     9117.34    142.98 o 
   2   2  37      889.02      908.11     32.23 o 
   3   2  37       15.82       -8.18     12.50 o 
   4   2  37     1118.73     1123.71     45.46 o 
   5   2  37     9788.62     9536.96    185.41 o 
   6   2  37     2447.59     2431.61     72.18 o 
   7   2  37     2574.44     2585.11     75.10 o 
   1   3  37     2637.88     2738.75     66.82 o 
   2   3  37      536.80      601.66     31.11 o 
   3   3  37     2111.26     2150.05     57.83 o 
   4   3  37       72.31      113.86     20.63 o 
   5   3  37       60.10       55.36     18.35 o 
   6   3  37      105.18      109.70     20.65 o 
   0   4  37      550.24      665.08     55.92 o 
   1   4  37      323.54      399.48     32.61 o 
   2   4  37       10.60       17.70     17.03 o 
   3   4  37       19.51       12.62     28.73 o 
   4   4  37       76.74       74.87     24.77 o 
   5   4  37      144.87      160.06     34.43 o 
   1   5  37      939.98     1022.76     48.60 o 
   2   5  37      469.57      486.92     36.18 o 
   0   0  38    11926.79    11845.43    429.12 o 
   1   0  38     5654.22     5306.52    159.95 o 
   2   0  38     2681.22     2611.61     99.46 o 
   3   0  38     2194.46     2036.77     85.24 o 
   4   0  38     3615.44     3507.27    120.48 o 
   5   0  38     1912.33     1907.86     82.96 o 
   6   0  38     7272.47     7141.80    204.37 o 
   7   0  38     1021.13      982.53     60.42 o 
   1   1  38       11.26       56.92     14.41 o 
   2   1  38     4919.13     5055.35     99.29 o 
   3   1  38     2226.43     2370.07     59.98 o 
   4   1  38     1901.72     1905.54     52.76 o 
   5   1  38      225.04      235.19     21.65 o 
   6   1  38       72.54       79.96     19.76 o 
   7   1  38     3846.86     3725.76     94.18 o 
   0   2  38       13.93       28.34     17.93 o 
   1   2  38        2.45      153.81     37.42 o 
   2   2  38      185.93      225.06     19.42 o 
   3   2  38       92.66       74.61     18.34 o 
   4   2  38       39.41       59.73     18.79 o 
   5   2  38       24.99       56.37     18.74 o 
   6   2  38      368.77      388.81     30.39 o 
   7   2  38       66.79       64.67     20.23 o 
   1   3  38      292.86      280.86     27.64 o 
   2   3  38     3719.20     3681.39     82.08 o 
   3   3  38     1905.35     1911.86     54.43 o 
   4   3  38     3408.38     3096.89    190.19 o 
   5   3  38      364.27      459.13     34.56 o 
   6   3  38        4.46        1.70     16.68 o 
   0   4  38     4396.25     4288.23    248.27 o 
   1   4  38     1946.07     2005.30     66.59 o 
   2   4  38     1324.07     1414.86     55.78 o 
   3   4  38      689.55      667.45     40.36 o 
   4   4  38      819.69      799.61     52.12 o 
   1   1  39      104.22      142.51     17.52 o 
   2   1  39     2641.99     2599.79     63.82 o 
   3   1  39     4229.31     4271.94     88.98 o 
   4   1  39     1224.98     1265.89     43.10 o 
   5   1  39     1869.85     1842.08     60.67 o 
   6   1  39       70.86       52.67     18.48 o 
   7   1  39     1141.15     1214.11     69.05 o 
   0   2  39     3557.08     3466.21     99.56 o 
   1   2  39     5664.62     5710.29    100.40 o 
   2   2  39     1233.31     1186.78     42.22 o 
   3   2  39      394.10      400.47     27.29 o 
   4   2  39     2419.99     2347.86     69.91 o 
   5   2  39      731.63      730.76     39.37 o 
   6   2  39     5444.08     5722.68    196.10 o 
   1   3  39       22.58       47.63     18.14 o 
   2   3  39     1128.51     1156.37     42.54 o 
   3   3  39     1644.25     1727.48     52.23 o 
   4   3  39      154.02      157.00     23.17 o 
   5   3  39      391.89      470.24     33.79 o 
   0   4  39      735.52      811.69     61.87 o 
   1   4  39      214.68      266.16     29.42 o 
   2   4  39       21.60       13.59     18.23 o 
   3   4  39      223.32      244.61     33.86 o 
   0   0  40      702.85      796.00     79.08 o 
   1   0  40     3162.83     3090.15    112.29 o 
   2   0  40     3928.11     4009.28    133.83 o 
   3   0  40      108.47      119.51     40.19 o 
   4   0  40       85.17       73.17     28.65 o 
   5   0  40     6661.89     6648.94    194.76 o 
   6   0  40     4762.71     4276.27    452.45 o 
   1   1  40      720.47      765.03     34.18 o 
   2   1  40     2248.27     2395.43     61.57 o 
   3   1  40     1419.64     1464.68     47.21 o 
   4   1  40      326.11      435.12     28.28 o 
   5   1  40      207.75      221.81     26.95 o 
   6   1  40      246.27      276.05     34.99 o 
   0   2  40      462.77      612.64     40.68 o 
   1   2  40      417.75      476.47     32.09 o 
   2   2  40       20.65       24.76     14.84 o 
   3   2  40       49.42       48.96     16.19 o 
   4   2  40      256.34      347.85     30.19 o 
   5   2  40      216.18      229.77     26.75 o 
   1   3  40     1740.72     1722.79     60.57 o 
   2   3  40     2304.80     2242.15     71.05 o 
   3   3  40     4017.10     4159.19    113.02 o 
   4   3  40     1252.86     1251.60     56.89 o 
   0   4  40      470.12      468.39     51.79 o 
   1   4  40     2837.09     2923.27     85.69 o 
   1   1  41      198.66      263.68     23.63 o 
   2   1  41     1371.73     1301.79     44.65 o 
   3   1  41     1571.72     1659.45     51.02 o 
   4   1  41     5138.93     5152.10    118.06 o 
   5   1  41      467.96      490.48     43.60 o 
   0   2  41     9054.05     8675.52    199.19 o 
   1   2  41     1041.62     1098.64     41.45 o 
   2   2  41      403.42      424.64     28.44 o 
   3   2  41        3.95        4.74     14.14 o 
   4   2  41     2411.72     2401.40     72.46 o 
   1   3  41        0.26       11.46     18.04 o 
   2   3  41      203.29      214.93     26.79 o 
   3   3  41      864.67     1045.99     46.96 o 
   0   0  42      960.98      995.65     90.75 o 
   1   0  42     3781.07     3864.90    133.83 o 
   2   0  42       28.99       30.82     32.41 o 
   3   0  42       81.99      103.71     32.66 o 
   4   0  42       48.83       49.46     29.78 o 
   1   1  42     2652.47     2529.78     72.24 o 
   2   1  42       56.66      110.59     19.96 o 
   3   1  42     3309.45     3250.85     76.52 o 
   4   1  42      791.82      864.67     43.15 o 
   0   2  42      317.64      676.26     60.39 o 
   1   2  42      437.00      483.10     30.54 o 
   2   2  42      109.83      153.81     20.84 o 
   3   2  42        8.88        3.80     16.80 o 
   1   1  43      486.02      572.74     36.73 o 
   2   1  43     4315.74     4375.80    103.52 o 
   3   1  43        0.89       40.35     26.95 o 
   0   2  43     9037.80     9242.72    266.21 o 
   1   2  43       24.51       24.34     16.82 o 
   0   0  44       19.03       44.08     45.37 o 
   1   0  44     7450.15     7415.46    215.88 o 
                                                 
